# Supplementary material for: Data and methods for assessing urban green infrastructure using GIS: A systematic review
Source: PLoS One. 2025 Jun 11;20(6):e0324906. doi: 10.1371/journal.pone.0324906 (PMC12157867; doi:10.1371/journal.pone.0324906)
Supplement: S1 Table — (XLSX) [file pone.0324906.s001.xlsx]

## Sheet: Sheet1
NO	Reference
1	Aamodt G, Nordh H, Nordbø ECA. Relationships between socio-demographic / socio-economic characteristics and neighborhood green space in four Nordic municipalities – results from NORDGREEN. Urban For Urban Greening. 2023;82. doi: 10.1016/j.ufug.2023.127894.
2	Abdeljawad N, Adedokun V, Nagy I. ENVIRONMENTAL IMPACTS OF URBAN SPRAWL USING REMOTE SENSING INDICES: A CASE STUDY OF AMMAN CITY – THE CAPITAL OF JORDAN. Geojournal Tour Geosites. 2023;46(1):304-14. doi: 10.30892/gtg.46134-1028.
3	Abdel-Wahab AM, Shahin D, Ezz H. A sustainable solution for flood and rain hazard using remote sensing & GIS: New Cairo. Egypt J Remote Sens Space Sci. 2023;26(4):892-900. doi: 10.1016/j.ejrs.2023.10.002. PubMed PMID: WOS:001111872500001.
4	Abdo K, Gheith H, editors. Green Infrastructure Siting Using Robust Efficient Procedure. 95th Water Environment Federation Technical Exhibition and Conference, WEFTEC 2022; 2022: Water Environment Federation.
5	Abdollahi S, Ildoromi A, Salmanmahini A, Fakheran S, Kulczyk S. Quantifying the relationship between landscape patterns and ecosystem services along the Urban-rural gradient. Landsc Ecol Eng. 2023;19(3):531-47. doi: 10.1007/s11355-023-00561-x. PubMed PMID: WOS:000984751800002.
6	Abdulateef MF, Al-Alwan HAS, editors. Definition of streets priority to employ urban green infrastructure in Baghdad City. AIP Conference Proceedings; 2023: American Institute of Physics Inc.
7	Abuhasel K. Geographical Information System Based Spatial and Statistical Analysis of the Green Areas in the Cities of Abha and Bisha for Environmental Sustainability. Isprs International Journal of Geo-Information. 2023;12(8):15. doi: 10.3390/ijgi12080333. PubMed PMID: WOS:001055981100001.
8	Abuismail S, Sun Q, Yang YCE. Exploring the influential factors of residents’ attitudes toward implementing green infrastructures for stormwater management in the US. Sust Cities Soc. 2024;100. doi: 10.1016/j.scs.2023.105067.
9	Abunnasr Y, Mhawej M. Pervious area change as surrogate to diverse climatic variables trends in the CONUS: A county-scale assessment. Urban CLim. 2021;35:12. doi: 10.1016/j.uclim.2020.100733. PubMed PMID: WOS:000613636900005.
10	Achsan AC, Mulyati S, editors. Development of green infrastructure to optimize landscape ecosystem services in flood control efforts in the coastal area of Palu city. IOP Conference Series: Earth and Environmental Science; 2024: Institute of Physics.
11	Acosta F, Haroon S. Memorial Parking Trees: Resilient Modular Design with Nature-Based Solutions in Vulnerable Urban Areas. Land. 2021;10(3):16. doi: 10.3390/land10030298. PubMed PMID: WOS:000633839600001.
12	Addas A, Alserayhi G. Quantitative Evaluation of Public Open Space per Inhabitant in the Kingdom of Saudi Arabia: A Case Study of the City of Jeddah. SAGE Open. 2020;10(2):18. doi: 10.1177/2158244020920608. PubMed PMID: WOS:000536954800001.
13	Addas A, Maghrabi A. Role of Urban Greening Strategies for Environmental Sustainability-A Review and Assessment in the Context of Saudi Arabian Megacities. Sustainability. 2021;13(11):19. doi: 10.3390/su13116457. PubMed PMID: WOS:000660734300001.
14	Adiguzel, F., Cetin, M., Dogan, M., Gungor, S., Kose, M., Sert, E. B., & Kaya, E. (2022). The assessment of the thermal behavior of an urban park surface in a dense urban area for planning decisions. Environmental Monitoring and Assessment, 194(7), 13. doi:10.1007/s10661-022-10172-y
15	Aguiar CRD, Nuernberg JK, Leonardi TC. Multicriteria GIS-Based Approach in Priority Areas Analysis for Sustainable Urban Drainage Practices: A Case Study of Pato Branco, Brazil. Eng. 2020;1(2). doi: 10.3390/eng1020006.
16	Ahmed N. Spatial vulnerability assessment of urbanites of Rawalpindi to the combined effects of climate change and pandemics using GIS mapping. Local Environ. 2024;29(8):1044-62. doi: 10.1080/13549839.2024.2353048.
17	Ahsan R, editor Inclusive (Healthy and Eco-City) City Planning Prepares for Future Urban Challenges in a Post-pandemic Asian Society. Lecture Notes in Civil Engineering; 2024: Springer Science and Business Media Deutschland GmbH.
18	Aimbetov I, Bekimbetov R, editors. Engineering and geoecological assessment of soils salinity in Nukus using GIS technologies. E3S Web of Conferences; 2021: EDP Sciences.
19	Aiymeku, T. G., Tabor, K. W., Wedajo, G. D., & Roba, Z. R. (2024). Green spaces suitability analysis for urban resilience using geospatial technology: the case of Jimma city, Oromia, Ethiopia. Environment Development and Sustainability, 28. doi:10.1007/s10668-023-04365-9
20	Akbari D, Saati M, editors. LOCATION OF FUEL STATIONS USING FUZZY MODEL IN GEOSPATIAL INFORMATION SYSTEM (CASE STUDY: 7TH DISTRICT, TEHRAN CITY). ISPRS Annals of the Photogrammetry, Remote Sensing and Spatial Information Sciences; 2023: Copernicus Publications.
21	Akoglu M, Acet SB. Investigation of the Effect of Urban Parks on the Urban Heat Island with Remote Sensing and GIS. Pol J Environ Stud. 2023;32(6):5457-68. doi: 10.15244/pjoes/162249. PubMed PMID: WOS:001104465700026.
22	Akrami M, Sliwa MW, Rynning MK. Walk further and access more! Exploring the 15-minute city concept in Oslo, Norway. J Urban Mobil. 2024;5. doi: 10.1016/j.urbmob.2024.100077.
23	Alabi, M. O. (2020). Sustainable Urban form and challenges of open space utilization, Akure, Nigeria as a case study. International Journal of Urban Sustainable Development, 12(3), 328-339. doi:10.1080/19463138.2020.1728691
24	Alasauskas S, Ustinaviciene R, Kavaliauskas M. Residential Links to Air Pollution and School Children with Asthma in Vilnius (Population Study). Med Lith. 2020;56(7):11. doi: 10.3390/medicina56070346. PubMed PMID: WOS:000557718400001.
25	Albulescu AC, Larion D. Temporal dynamics of green urban areas in Romania. A comparison between spatial and statistical data. Open Geosci. 2023;15(1):17. doi: 10.1515/geo-2022-0574. PubMed PMID: WOS:001130084500001.
26	Aleksandrowicz O. Mapping and management of urban shade assets: a novel approach for promoting climatic urban action. Global Urban Heat Island Mitigation: Elsevier; 2022. p. 1-27.
27	Aleksejeva J, Voulgaris G, Gasparatos A. Assessing the potential of strategic green roof implementation for green infrastructure: Insights from Sumida ward, Tokyo. Urban For Urban Green. 2022;74:18. doi: 10.1016/j.ufug.2022.127632. PubMed PMID: WOS:000819385200005.
28	Alfano R, Bijnens E, Langie SAS, Nawrot TS, Reimann B, Vanbrabant K, et al. Epigenome-wide analysis of maternal exposure to green space during gestation and cord blood DNA methylation in the ENVIRONAGE cohort. Environ Res. 2023;216. doi: 10.1016/j.envres.2022.114828. PubMed Central PMCID: PMC36400229.
29	Al-Hamd JHH, Alwan NM. Realistic evaluation of green spaces and falling dust rate in the city centre of holy Karbala, Iraq. Plant Arch. 2020;20:2852-8.
30	Alherbawi M, McKay G, Govindan R, Haji M, Al-Ansari T. A novel approach on the delineation of a multipurpose energy-greenbelt to produce biofuel and combat desertification in arid regions. J Environ Manage. 2022;323. doi: 10.1016/j.jenvman.2022.116223. PubMed Central PMCID: PMC36261981.
31	Alkhatib AM, Olsen JR, Mitchell R. Contextual influences on chronic illness: A multi-level analysis in the twin cities of Ramallah and Al Bireh in the occupied Palestinian Territory. Health Place. 2021;72:11. doi: 10.1016/j.healthplace.2021.102677. PubMed PMID: WOS:000703052800003.
32	Al-Khuzaie AH, Alyaseri IJ, Nile BK, editors. Flood reduction using green infrastructure in stormwater sewer systems: A case study in Al-Samawa city. AIP Conference Proceedings; 2023: American Institute of Physics Inc.
33	Almeida DQ, Barros H, Ribeiro AI. Residential and school green and blue spaces and intelligence in children: The Generation XXI birth cohort. Sci Total Environ. 2022;813. doi: 10.1016/j.scitotenv.2021.151859. PubMed Central PMCID: PMC34826494.
34	Al-Mossawy BA, Stetsenko SE, Al-Shebillawy EJ, editors. Spatial Analysis to Justify Urban Decisions in the Planning and Distribution of Green Spaces within the Urban Range of Cities (Case Study of the City of Samawah - Republic of Iraq). IOP Conference Series: Earth and Environmental Science; 2022: IOP Publishing Ltd.
35	Al-Ojar EK, Al-Jawadi AS, Altarif AM, editors. Engineering geological map of the riverfront in the old city of Mosul. IOP Conference Series: Earth and Environmental Science; 2024: Institute of Physics.
36	Alshafei I, Righelato PU. The Human Ecosystem Spatial Networks of Amman City Center: A New Methodological Approach towards Resiliency. Sustainability. 2022;14(14):20. doi: 10.3390/su14148451. PubMed PMID: WOS:000833763900001.
37	Altay, E. E., & Uslu, C. (2021). DEVELOPMENT OF THE GIS-BASED PROPOSALS FOR OPEN AND GREEN SPACES THE CASE OF BURSA CITY (TURKEY). Fresenius Environmental Bulletin, 30(11A), 12646-12658. Retrieved from <Go to ISI>://WOS:000716443600065
38	Alvarez AMJ, editor Focal Nodes Identification Using Habitat Availability Concept for Simulation of Ecological Connectivity Network of Quezon City, Philippines. IOP Conference Series: Earth and Environmental Science; 2020: Institute of Physics Publishing.
39	Alves A, van Opstal C, Keijzer N, Sutton N, Chen WS. Planning the multifunctionality of nature-based solutions in urban spaces. Cities. 2024;146:16. doi: 10.1016/j.cities.2023.104751. PubMed PMID: WOS:001158666400001.
40	Alves RA, dos Santos MM, Rudke AP, Venturin PRF, Martins JA. Site selection for nature-based solutions for stormwater management in urban areas: An approach combining GIS and multi-criteria analysis. J Environ Manage. 2024;359:13. doi: 10.1016/j.jenvman.2024.120999. PubMed PMID: WOS:001235173200001.
41	Alyaseri I, Zhou J, Morgan S, editors. Sustainable stormwater management using rain gardens in urban areas. IOP Conference Series: Earth and Environmental Science; 2021: IOP Publishing Ltd.
42	Alyaseri I, Zhou J, Bloorchian-Verschuyl A, Morgan S. Impact of Green Infrastructures for Stormwater Volume Reduction in Combined Sewers: A Statistical Approach for Handling Field Data from Paired Sites Containing Rain Gardens and Planter Boxes. J Sustain Sater Built Environ. 2023;9(3). doi: 10.1061/JSWBAY.SWENG-416.
43	Amado M, Rodrigues E, Poggi F, Pinheiro MD, Amado AR, José H. Using Different Levels of Information in Planning Green Infrastructure in Luanda, Angola. Sustainability. 2020;12(8):26. doi: 10.3390/su12083162. PubMed PMID: WOS:000535598700095.
44	An S, Ma C, Yuan Q, Hua Y. Effects of“ecological-production-living”land changes on ecosystem services in ecological migration area: A case of Hongsibu District in Ningxia. Arid Land Geogr. 2021;44(6):1836-46. doi: 10.12118/j.issn.1000-6060.2021.06.30.
45	Anabitarte A, Subiza-Pérez M, Ibarluzea J, Azkona K, García-Baquero G, Miralles-Guasch C, et al. Testing the multiple pathways of residential greenness to pregnancy outcomes model in a sample of pregnant women in the metropolitan area of donostia-san sebastián. Int J Environ Res Public Health. 2020;17(12):1-23. doi: 10.3390/ijerph17124520. PubMed Central PMCID: PMC32586011.
46	Ananyeva O, Emmanuel R. Street trees and Urban Heat Island in Glasgow: Mitigation through the 'Avenues Programme'. Urban For Urban Green. 2023;86:15. doi: 10.1016/j.ufug.2023.128041. PubMed PMID: WOS:001050255300001.
47	Anees MM, Banzhaf E, Wang JX, Joshi PK. Quality Index Approach for Analysis of Urban Green Infrastructure in Himalayan Cities. Land. 2023;12(2):21. doi: 10.3390/land12020279. PubMed PMID: WOS:000940680000001.
48	Angelstam P, Manton M, Yamelynets T, Fedoriak M, Albulescu AC, Bravo F, et al. Maintaining natural and traditional cultural green infrastructures across Europe: learning from historic and current landscape transformations. Landsc Ecol. 2021;36(2):637-63. doi: 10.1007/s10980-020-01161-y.
49	Anjali D, Anjali S. Mitigation of Urban Flooding using Blue-Green Infrastructure: A Case of Dehradun City, India. Disaster Adv. 2022;15(11):50-61.
50	Ansong M, Yeboah EO, Ameyaw JAS, Boadu KB. Vandalism on city trees: a case study from KNUST campus, Ghana. Arboric J. 2024. doi: 10.1080/03071375.2024.2358689.
51	Anteneh, M. B., Damte, D. S., Abate, S. G., & Gedefaw, A. A. (2023). Geospatial assessment of urban green space using multi-criteria decision analysis in Debre Markos City, Ethiopia. Environmental Systems Research, 12(1). doi:10.1186/s40068-023-00291-x
52	Antuono G, Papa LM. Digital strategies for the management and the extended fruition of public green areas. Sustain MediterrConstr. 2021;2021(Thirteen):117-22.
53	Anwar MM, Hashim M, Aziz A, Stocco A, Abdo HG, Almohamad H, et al. Urban Green Spaces Distribution and Disparities in Congested Populated Areas: A Geographical Assessment from Pakistan. Sustainability. 2023;15(10):12. doi: 10.3390/su15108059. PubMed PMID: WOS:000997342700001.
54	Appalasamy, M., Ramdhani, S., & Sershen. (2020). Aliens in the city: Towards identifying non-indigenous floristic hotspots within an urban matrix. Flora, 269, 10. doi:10.1016/j.flora.2020.151631
55	Apud A, Faggian R, Sposito V, Martino D. Suitability Analysis and Planning of Green Infrastructure in Montevideo, Uruguay. Sustainability. 2020;12(22):18. doi: 10.3390/su12229683. PubMed PMID: WOS:000595182100001.
56	Arif AA, Machdar I, Achmad A, editors. Vulnerability factors in small islands and environmental carrying capacity by the AHP method. Case Study: Weh Island, Aceh, Indonesia. IOP Conference Series: Earth and Environmental Science; 2021: IOP Publishing Ltd.
57	Arriazu-Ramos A, Pons Izquierdo JJ, Ramos Ruiz G, Sánchez-Ostiz A, Monge-Barrio A. Facing Climate Change in a Temperate European City: Urban-Scale Diagnosis of Indoor Overheating and Adaptation Strategies for Residential Buildings. Buildings-Basel. 2024;14(5). doi: 10.3390/buildings14051423.
58	Arshad, A., Ashraf, M., Sundari, R. S., Qamar, H., Wajid, M., & Hasan, M. U. (2020). Vulnerability assessment of urban expansion and modelling green spaces to build heat waves risk resiliency in Karachi. International Journal of Disaster Risk Reduction, 46. doi:10.1016/j.ijdrr.2019.101468
59	Arshad S, Ahmad SR, Abbas S, Asharf A, Siddiqui NA, ul Islam Z. Quantifying the contribution of diminishing green spaces and urban sprawl to urban heat island effect in a rapidly urbanizing metropolitan city of Pakistan. Land Use Pol. 2022;113:14. doi: 10.1016/j.landusepol.2021.105874. PubMed PMID: WOS:000780443600003.
60	Arslan ES, Nordström P, Ijäs A, Hietala R, Fagerholm N. Spatial distribution of perceived cultural ecosystem services in different land cover infrastructure types in urban and rural areas - case Kokemaki area, Finland. Landsc Res. 2021;46(6):828-44. doi: 10.1080/01426397.2021.1907322. PubMed PMID: WOS:000653053000001.
61	Arti RS, editor GIS Application for Mapping and Analyzing Urban Green Open Spaces (Case Study of Sragen City). IOP Conference Series: Earth and Environmental Science; 2024: Institute of Physics.
62	Arunplod C. Detecting the potential roof for green rooftop development using geospatial techniques: A case study in North of Bangkok. Springer Geography: Springer; 2020. p. 12-20.
63	Ashraf K, Park YM, Browning MHEM, Wang J, Wang R, Lee K. Examining the joint effect of air pollution and green spaces on stress levels in South Korea: using machine learning techniques. Int J Digit Earth. 2024;17(1). doi: 10.1080/17538947.2024.2372321.
64	Assaad RH, Assaf G, Boufadel M. Optimizing the maintenance strategies for a network of green infrastructure: An agent-based model for stormwater detention basins. J Environ Manage. 2023;330:13. doi: 10.1016/j.jenvman.2022.117179. PubMed PMID: WOS:000921100900001.
65	Assaad RH, Jezzini Y. Assessing and predicting green gentrification susceptibility using an integrated machine learning approach. Local Environ. 2024;29(8):1099-127. doi: 10.1080/13549839.2024.2353058.
66	Assaad RH, Jezzini Y. Green gentrification vulnerability index (GGVI): A novel approach for identifying at-risk communities and promoting environmental justice at the census-tract level. Cities. 2024;148:17. doi: 10.1016/j.cities.2024.104858. PubMed PMID: WOS:001186939100001.
67	Assumma V, Druetto D, Garnero G, Mondini G, editors. A Model of Analysis and Assessment to Support the Valorisation and Management of Green Areas: The Royal Gardens of Turin (Italy). Lecture Notes in Computer Science (including subseries Lecture Notes in Artificial Intelligence and Lecture Notes in Bioinformatics); 2021: Springer Science and Business Media Deutschland GmbH.
68	Àvila Callau A, Pérez-Albert Y, Vías Martínez J. Calculating and Mapping the Naturalness of Peri-Urban Greenways. Forests. 2023;14(6). doi: 10.3390/f14061181.
69	Axmon, A., Mattisson, K., Lethin, C., Faenge, A. M., Carlsson, G., & Stroh, E. (2024). Access to urban green spaces and use of social services and institutional long-term care among older people in Malmö, Sweden: a longitudinal register study. Bmc Geriatrics, 24(1), 9. doi:10.1186/s12877-024-05112-z
70	Azagew, S., & Worku, H. (2020). Accessibility of urban green infrastructure in Addis-Ababa city, Ethiopia: current status and future challenge. Environmental Systems Research, 9(1). doi:10.1186/s40068-020-00187-0
71	Aznarez C, Svenning JC, Taveira G, Baró F, Pascual U. Wildness and habitat quality drive spatial patterns of urban biodiversity. Landsc Urban Plan. 2022;228:12. doi: 10.1016/j.landurbplan.2022.104570. PubMed PMID: WOS:000864524300004.
72	Babar AHK, Ali Y, Gohar A. Economic and environmental impact of green infrastructures on developing economies: Pakistan a case in point. Nat Resour Forum. 2024:24. doi: 10.1111/1477-8947.12417. PubMed PMID: WOS:001160837900001.
73	Back Y, Bach PM, Jasper-Tönnies A, Rauch W, Kleidorfer M. A rapid fine-scale approach to modelling urban bioclimatic conditions. Sci Total Environ. 2021;756:17. doi: 10.1016/j.scitotenv.2020.143732. PubMed PMID: WOS:000603487500031.
74	Bäcklin, O., Thorsson, S., & Wing, C. (2024). Urban greenery variation between residential typologies: Implications for recreation. Trees, Forests and People, 16. doi:10.1016/j.tfp.2024.100566
75	Badach J, Szczepański J, Bonenberg W, Gębicki J, Nyka L. Developing the Urban Blue-Green Infrastructure as a Tool for Urban Air Quality Management. Sustainability (Switzerland). 2022;14(15). doi: 10.3390/su14159688.
76	Badeenezhad A, Radfard M, Abbasi F, Jurado A, Bozorginia M, Jalili M, et al. Effect of land use changes on non-carcinogenic health risks due to nitrate exposure to drinking groundwater. Environ Sci Pollut Res. 2021;28(31):41937-47. doi: 10.1007/s11356-021-13753-5. PubMed PMID: WOS:000635872900011.
77	Baek H. Urban space use for outing before and during the pandemic: A case study of Daejeon, South Korea using social media posts. J Outdo Recreat Tour Res Plan. 2024;45:13. doi: 10.1016/j.jort.2024.100740. PubMed PMID: WOS:001199845700001.
78	Bahrami M, Roghani B, Tscheikner-Gratl F, Rokstad MM. A deep dive into green infrastructure failures using fault tree analysis. Water Res. 2024;257:17. doi: 10.1016/j.watres.2024.121676. PubMed PMID: WOS:001237402700002.
79	Bai H, Li Z, Guo H, Chen H, Luo P. Urban Green Space Planning Based on Remote Sensing and Geographic Information Systems. Remote Sens. 2022;14(17). doi: 10.3390/rs14174213.
80	Baka A, Mabon L. Assessing equality in neighbourhood availability of quality greenspace in Glasgow, Scotland, United Kingdom. Landsc Res. 2022;47(5):584-97. doi: 10.1080/01426397.2022.2051458.
81	Bakowska-Waldmann E, Piniarski W. GENDER-SPECIFIC PREFERENCES REGARDING URBAN GREEN AREAS. Quaest Geogr. 2023;42(4):23-41. doi: 10.14746/quageo-2023-0037.
82	Baldini C, Marasas ME, Tittonell P, Drozd AA. Urban, periurban and horticultural landscapes-Conflict and sustainable planning in La Plata district, Argentina. Land Use Pol. 2022;117:18. doi: 10.1016/j.landusepol.2022.106120. PubMed PMID: WOS:000797665900002.
83	Balint T, editor GIS STUDY ON THE GREEN SPACES OF THE CITY OF BRAÈOV, ROMANIA. International Archives of the Photogrammetry, Remote Sensing and Spatial Information Sciences - ISPRS Archives; 2022: International Society for Photogrammetry and Remote Sensing.
84	Balint T, editor GIS study on the urban evolution of the city of Brasov, Romania. Proceedings of the European Conference on Synthetic Aperture Radar, EUSAR; 2022: Institute of Electrical and Electronics Engineers Inc.
85	Bally F, Coletti M. Civil society involvement in the governance of green infrastructure: An analysis of policy recommendations from EU-funded projects. J Environ Manage. 2023;342:11. doi: 10.1016/j.jenvman.2023.118070. PubMed PMID: WOS:001009996600001.
86	Bara, S. R., Ejedoghaobi, U., Archer, J. M. J., Adegun, A., Han, R., Stewart, K., & Wilson, S. (2022). Development of a Geographic Information Systems Mapping Tool to Measure Park Equity in Maryland. Environmental Justice, 15(6), 373-384. doi:10.1089/env.2021.0006
87	Barbierato, E., Bernetti, I., Capecchi, I., & Saragosa, C. (2020). Integrating Remote Sensing and Street View Images to Quantify Urban Forest Ecosystem Services. Remote Sensing, 12(2), 22. doi:10.3390/rs12020329
88	Baró F, Camacho DA, Del Pulgar CP, Triguero-Mas M, Anguelovski I. School greening: Right or privilege? Examining urban nature within and around primary schools through an equity lens. Landsc Urban Plan. 2021;208:11. doi: 10.1016/j.landurbplan.2020.104019. PubMed PMID: WOS:000614249100002.
89	Barquilla CAM, Lee J, He SY. The impact of greenspace proximity on stress levels and travel behavior among residents in Pasig city, Philippines during the COVID-19 pandemic. Sust Cities Soc. 2023;97:17. doi: 10.1016/j.scs.2023.104782. PubMed PMID: WOS:001041490100001.
90	Basaran N, Cinal GA, Eroglu E. Soil organic carbon exchange due to the change in land use. Environ Ecol Stat. 2024:24. doi: 10.1007/s10651-024-00617-7. PubMed PMID: WOS:001242127800001.
91	Battisti, L., Aimar, F., Giacco, G., & Devecchi, M. (2023). Urban Green Development and Resilient Cities: A First Insight into Urban Forest Planning in Italy. Sustainability, 15(15), 19. doi:10.3390/su151512085
92	Battisti L, Giacco G, Moraca M, Pettenati G, Dansero E, Larcher F. Spatializing Urban Forests as Nature-based Solutions: a methodological proposal. Cities. 2024;144:13. doi: 10.1016/j.cities.2023.104629. PubMed PMID: WOS:001114241500001.
93	Beaumont B, Loozen Y, Castin T, Radoux J, Wyard C, Lauwaet D, et al., editors. Green infrastructure planning through eo and gis analysis: The canopy plan of liège, belgium, to mitigate its urban heat island. ISPRS Annals of the Photogrammetry, Remote Sensing and Spatial Information Sciences; 2022: Copernicus GmbH.
94	Bedla D, Halecki W, Król K. HYDROMORPHOLOGICAL METHOD AND GIS TOOLS WITH A WEB APPLICATION TO ASSESS A SEMI-NATURAL URBANISED RIVER. J Environ Eng Landsc Manag. 2021;29(1):21-32. doi: 10.3846/jeelm.2021.14187. PubMed PMID: WOS:000637758000003.
95	Belaroussi R, Issa E, Cameli L, Lantieri C, Adelé S. Exploring Virtual Environments to Assess the Quality of Public Spaces. Algorithms. 2024;17(3). doi: 10.3390/a17030124.
96	Bell MF, Turrell G, Beesley B, Boruff B, Trapp G, Zubrick SR, et al. Children's neighbourhood physical environment and early development: An individual child level linked data study. J Epidemiol Community Health. 2020;74(4):321-9. doi: 10.1136/jech-2019-212686. PubMed Central PMCID: PMC31959720.
97	Beltran-Huertas D, Sandoval-Barrera J, Mancipe-Muñoz N, Riano-Neira MF, editors. Hydrological and environmental assessment of Sustainable Urban Drainage Systems (SuDS) case of study campus of Universidad Nacional de Colombia-Bogotá. Proceedings of the IAHR World Congress; 2022: International Association for Hydro-Environment Engineering and Research.
98	Benati G, Calcagni F, Matellozzo F, Ghermandi A, Langemeyer J. Unequal access to cultural ecosystem services of green spaces within the city of Rome – A spatial social media-based analysis. Ecosyst Serv. 2024;66. doi: 10.1016/j.ecoser.2023.101594.
99	Benliay A, Soydan O. OUTDOOR LIGHTING DESIGN INVESTIGATION IN EXAMPLE OF UNIVERSITY HOSPITAL. Fresenius Environ Bull. 2021;30(8):10244-54. PubMed PMID: WOS:000682519600068.
100	Berati, D., Pietsch, M., & Henning, M. (2023). Assessment of Ecosystem Service Urban Recreation – A Case Study of Leipzig, Germany. Journal of Digital Landscape Architecture, 2023(8), 352-359. doi:10.14627/537740038
101	Biessan DGVV, Bowers BF, O’Donnell FC, Vasconcelos JG, Ellis JR. Practical Tool for the Design and Cost Optimization of Permeable Pavements in the Planning Stage of Stormwater Management. Transp Res Record. 2023;2677(10):287-300. doi: 10.1177/03611981231161052.
102	Biggart M, Stocker J, Doherty RM, Wild O, Carruthers D, Grimmond S, et al. Modelling spatiotemporal variations of the canopy layer urban heat island in Beijing at the neighbourhood scale. Atmos Chem Phys. 2021;21(17):13687-711. doi: 10.5194/acp-21-13687-2021.
103	Biljecki F, Zhao T, Liang X, Hou Y. Sensitivity of measuring the urban form and greenery using street-level imagery: A comparative study of approaches and visual perspectives. Int J Appl Earth Obs Geoinf. 2023;122. doi: 10.1016/j.jag.2023.103385.
104	Billaud O, Soubeyrand M, Luque S, Lenormand M. Comprehensive decision-strategy space exploration for efficient territorial planning strategies. Comput Environ Urban Syst. 2020;83:10. doi: 10.1016/j.compenvurbsys.2020.101516. PubMed PMID: WOS:000558452100006.
105	Bindajam AA, Mallick J, Hang HT. Assessing landscape fragmentation due to urbanization in English Bazar Municipality, Malda, India, using landscape metrics. Environ Sci Pollut Res. 2023;30(26):68716-31. doi: 10.1007/s11356-023-27252-2. PubMed PMID: WOS:001032668100021.
106	Blaydes H, Gardner E, Whyatt JD, Potts SG, Armstrong A. Solar park management and design to boost bumble bee populations. Environ Res Lett. 2022;17(4). doi: 10.1088/1748-9326/ac5840.
107	Bolkaner MK, Asilsoy B. Reinventing the Urban Neighborhood Green Index in the Context of Urban Ecology as a Conceptual Framework in Northern Nicosia, Cyprus. Sustainability. 2023;15(18):25. doi: 10.3390/su151813880. PubMed PMID: WOS:001074629400001.
108	Bollenbach L, Schmitz J, Niermann C, Kanning M. How do people feel while walking in the city? Using walking-triggered e-diaries to investigate the association of social interaction and environmental greenness during everyday life walking. Front Psychol. 2022;13:14. doi: 10.3389/fpsyg.2022.970336. PubMed PMID: WOS:000872941800001.
109	Bolliger J, Silbernagel J. Contribution of Connectivity Assessments to Green Infrastructure (GI). Isprs International Journal of Geo-Information. 2020;9(4):17. doi: 10.3390/ijgi9040212. PubMed PMID: WOS:000539535700027.
110	Boloorani AD, Shorabeh SN, Neysani Samany N, Mousivand A, Kazemi Y, Jaafarzadeh N, et al. Vulnerability mapping and risk analysis of sand and dust storms in Ahvaz, IRAN. Environ Pollut. 2021;279. doi: 10.1016/j.envpol.2021.116859. PubMed Central PMCID: PMC33744637.
111	Borgogno-Mondino E, Fissore V. Reading Greenness in Urban Areas: Possible Roles of Phenological Metrics from the Copernicus HR-VPP Dataset. Remote Sens. 2022;14(18):21. doi: 10.3390/rs14184517. PubMed PMID: WOS:000856787500001.
112	Bouhlel M, Bennasr A. The Role of GIS as a Planning Tool in a Tunisian Urban Landscape, Sfax City. Springer Water: Springer Nature; 2021. p. 37-58.
113	Bousquet M, Kuller M, Lacroix S, Vanrolleghem PA. A critical review of multicriteria decision analysis practices in planning of urban green spaces and nature-based solutions. BG Syst. 2023;5(2):200-19. doi: 10.2166/bgs.2023.132.
114	Bozhilova M, Zhiyanski M, editors. POTENTIAL BENEFITS OF RETROFITTING GREEN ROOFS IN YUZHEN QUARTER, PLOVDIV, BULGARIA. International Multidisciplinary Scientific GeoConference Surveying Geology and Mining Ecology Management, SGEM; 2021: International Multidisciplinary Scientific Geoconference.
115	Braga DRGC, da Silva Moreno R. Prioritizing the Implementation of Walkable Green Spaces: An Analysis Under Climate Change in a Global South Megacity. World Sustainability Series: Springer Science and Business Media Deutschland GmbH; 2021. p. 343-56.
116	Brinkmann K, Hoffmann E, Buerkert A. Spatial and Temporal Dynamics of Urban Wetlands in an Indian Megacity over the Past 50 Years. Remote Sens. 2020;12(4):33. doi: 10.3390/rs12040662. PubMed PMID: WOS:000519564600073.
117	Brom P, Engemann K, Breed C, Pasgaard M, Onaolapo T, Svenning JC. A Decision Support Tool for Green Infrastructure Planning in the Face of Rapid Urbanization. Land. 2023;12(2):19. doi: 10.3390/land12020415. PubMed PMID: WOS:000940049100001.
118	Bronder J, Kurianowicz A, Piasecka J, Krupanek J, Krzyżak J. Delimitation and Prioritization of Climate-Affected Areas Using the Example of a Post-Industrial City. Sustainability (Switzerland). 2024;16(10). doi: 10.3390/su16103957.
119	Broschart D, Fischer M, Jubanski J, Siegert F. AERIAL IMAGERY, AI-ALGORITHMS AND A 3D-MESHMODEL – HOW THE MFUND-RESEARCH PROJECT „TWINCITY3D“ IS DEVELOPING A SMART-CITY APPROACH FOR TOWNS AND MIDDLE TOWNS. gisSci - Die Z Geoinformatik. 2024;2024(1):19-26. doi: 10.14627/gis.Science.2024.1.3.
120	Browning MHEM, Locke DH, Konijnendijk C, Labib SM, Rigolon A, Yeager R, et al. Measuring the 3-30-300 rule to help cities meet nature access thresholds. Sci Total Environ. 2024;907. doi: 10.1016/j.scitotenv.2023.167739. PubMed Central PMCID: PMC37832672.
121	Buchavyi Y, Lovynska V, Samarska A. A GIS Assessment of the Green Space Percentage in a Big Industrial City (Dnipro, Ukraine). Ekol Bratislava. 2023;42(1):89-100. doi: 10.2478/eko-2023-0011.
122	Buckland M, Pojani D. Green space accessibility in Europe: a comparative study of five major cities. Eur Plan Stud. 2023;31(1):146-67. doi: 10.1080/09654313.2022.2088230.
123	Buenaño, C. P., García-Esparza, J. A., Castelló, A. J., Altaba, P., & Valentín, A. (2023). Assessment of the ecological role of historic centres based on the relationship between biodiversity and urban composition. Heliyon, 9(9), 16. doi:10.1016/j.heliyon.2023.e20135
124	Buffoli M, Rebecchi A. The Proximity of Urban Green Spaces as Urban Health Strategy to Promote Active, Inclusive and Salutogenic Cities. Urban Book Series. Part F813: Springer Science and Business Media Deutschland GmbH; 2023. p. 1017-27.
125	Buldakova E, editor Urban Greening and Geo-environmental Safety. Lecture Notes in Civil Engineering; 2022: Springer Science and Business Media Deutschland GmbH.
126	Bzour A, Valánszki I. A study of developing a spatial entity greenway in the case of Irbid City - Jordan. Landsc Archit Art. 2021;18(18):104-12. doi: 10.22616/J.LANDARCHART.2021.18.11.
127	Cai SH, Gou ZH. Are Green Spaces More Available and Accessible to Green Building Users? A Comparative Study in Texas. Land. 2023;12(1):20. doi: 10.3390/land12010226. PubMed PMID: WOS:000915469200001.
128	Cai X, Xu D. Application of edge computing technology in hydrological spatial analysis and ecological planning. Int J Environ Res Public Health. 2021;18(16). doi: 10.3390/ijerph18168382. PubMed Central PMCID: PMC34444132.
129	Cai Z, Ren B, Xie Q, Deng X, Yin W, Chen L. Potential toxic heavy metals in village topsoil of antimony mining area: Pollution and distribution, environmental safety—-A case study of Qilijiang village in xikuangshan mining area, central Hunan Province, China. Ecol Indic. 2023;155. doi: 10.1016/j.ecolind.2023.111033.
130	Cai ZH, Zhu R, Ruggiero E, Newman G, Horney JA. Calculating the Environmental Impacts of Low-Impact Development Using Long-Term Hydrologic Impact Assessment: A Review of Model Applications. Land. 2023;12(3):14. doi: 10.3390/land12030612. PubMed PMID: WOS:000957005600001.
131	Cai ZR, Gao D, Xiao X, Zhou LG, Fang CY. The Flow of Green Exercise, Its Characteristics, Mechanism, and Pattern in Urban Green Space Networks: A Case Study of Nangchang, China. Land. 2023;12(3):19. doi: 10.3390/land12030673. PubMed PMID: WOS:000959069900001.
132	Calia G, Ledda A, Serra V, Senes G, De Montis A. GI Guidelines for the Metropolitan City of Cagliari (Italy): A Method for Implementing Green Areas. Appl Sci-Basel. 2021;11(22):23. doi: 10.3390/app112210863. PubMed PMID: WOS:000724391500001.
133	Calia G, Serra V, Ledda A, De Montis A. Green infrastructure planning based on ecosystem services multicriteria evaluation: the case of the metropolitan wine landscapes of Bordeaux. J Agric Eng. 2023;54(4):10. doi: 10.4081/jae.2023.1531. PubMed PMID: WOS:001163540100005.
134	Cao L. Study on the utilization of rainwater resources in urban green space landscape planning based on GIS technology. Desalin Water Treat. 2021;241:236-42. doi: 10.5004/dwt.2021.27785. PubMed PMID: WOS:000747867400026.
135	Cao S, Zhai QM. Analysis of Harmonious Development of Eco-Economic System in the Second Green Isolation Area in Beijing. Discrete Dyn Nat Soc. 2022;2022:12. doi: 10.1155/2022/7009929. PubMed PMID: WOS:000794162800001.
136	Cappucci S, Nappi S, Cappelli A. Green Public Areas and Urban Open Spaces Management: New GreenCAL Tool Algorithms and Circular Economy Implications. Land. 2022;11(6):25. doi: 10.3390/land11060886. PubMed PMID: WOS:000816137500001.
137	Caprari, G., & Malavolta, S. (2024). Analysis of territorial fragilities through GIScience A method tested in the Life+ A_GreeNet project to implement urban green infrastructures. TeMA Journal of Land Use, Mobility and Environment, 2024(Special Issue 1), 169-190. doi:10.6093/1970-9870/10200
138	Caprioli C, Bottero M, De Angelis E. Combining an agent-based model, hedonic pricing and multicriteria analysis to model green gentrification dynamics. Comput Environ Urban Syst. 2023;102:19. doi: 10.1016/j.compenvurbsys.2023.101955. PubMed PMID: WOS:001041512800001.
139	Carbonaro C, Roccasalva G. Multicriteria evaluation of the public space: A method for public administrations. Techne. 2020;(19):179-90. doi: 10.13128/techne-7834.
140	Cardinali, M., Beenackers, M. A., van Timmeren, A., & Pottgiesser, U. (2023). AID-PRIGSHARE: Automatization of indicator development in green space health research in QGIS. Accompanying script to the PRIGSHARE reporting guidelines. Software Impacts, 16. doi:10.1016/j.simpa.2023.100506
141	Cardone, B., D'Ambrosio, V., Di Martino, F., Miraglia, V., & Rigillo, M. (2023). Analysis of the Ecological Efficiency Increase of Urban Green Areas in Densely Populated Cities. Land, 12(3), 18. doi:10.3390/land12030523
142	Cardone B, Cerreta M, Di Martino F, Miraglia V, Sacco S. A fuzzy-based emotion detection method to classify the attractiveness of urban green spaces. Evol Intelligence. 2024. doi: 10.1007/s12065-024-00964-1.
143	Casisirano J, Tuminting M, Ramos RV, Medina JM, editors. TREE PLANTING PRIORITIZATION IN NATIONAL CAPITAL REGION, PHILIPPINES USING REMOTE SENSING, ANALYTIC HIERARCHY PROCESS AND GIS. International Archives of the Photogrammetry, Remote Sensing and Spatial Information Sciences - ISPRS Archives; 2024: International Society for Photogrammetry and Remote Sensing.
144	Castro CV, Rifai HS. Development and Assessment of a Web-Based National Spatial Data Infrastructure for Nature-Based Solutions and Their Social, Hydrological, Ecological, and Environmental Co-Benefits. Sustainability. 2021;13(19):18. doi: 10.3390/su131911018. PubMed PMID: WOS:000710318900001.
145	Castro CV, Rifai HS. Promoting transdisciplinary assessment of nature‐based solutions through a novel sustainability tool. Sustainability (Switzerland). 2021;13(19). doi: 10.3390/su131911018.
146	Cegielska K, Piotrowski P, Kukulska-Kozieł A. Urban Green Spaces: how geospatial information can help identify diversity. A case study from eastern Lesser Poland. Bull Geogr Socio-Econ Ser. 2022;(58):7-29. doi: 10.12775/bgss-2022-0031.
147	Cegielska K, Kukulska-Kozieł A, Hernik J. Green Neighbourhood Sustainability Index – A measure of the balance between anthropogenic pressure and ecological relevance. Ecol Indic. 2024;160. doi: 10.1016/j.ecolind.2024.111815.
148	Celik KT, Kurdoglu BC. A GIS-based model for determining safety indices to evaluate the post-disaster usability of urban open and green spaces in Amasya City Center, Turkiye. Int J Disaster Risk Reduct. 2024;106:17. doi: 10.1016/j.ijdrr.2024.104439. PubMed PMID: WOS:001217120800001.
149	Cervelli, E., Perta, E. S., & Pindozzi, S. (2020). Identification of marginal landscapes as support for sustainable development: GIS-Based Analysis and Landscape Metrics Assessment in Southern Italy Areas. Sustainability (Switzerland), 12(13). doi:10.3390/su12135400
150	Chang HS, Lin ZH, Hsu YY. Planning for green infrastructure and mapping synergies and trade-offs: A case study in the Yanshuei River Basin, Taiwan. Urban For Urban Green. 2021;65:12. doi: 10.1016/j.ufug.2021.127325. PubMed PMID: WOS:000702902400010.
151	Chang HT, Wu CD, Wang JD, Chen PS, Wang YJ, Su HJ. Green space structures and schizophrenia incidence in Taiwan: is there an association? Environ Res Lett. 2020;15(9):11. doi: 10.1088/1748-9326/ab91e8. PubMed PMID: WOS:000565753400001.
152	Chang HT, Wu CD, Wang JD, Chen PS, Su HJ. Residential green space structures are associated with a lower risk of bipolar disorder: A nationwide population-based study in Taiwan. Environ Pollut. 2021;283:12. doi: 10.1016/j.envpol.2020.115864. PubMed PMID: WOS:000663132500007.
153	Chen HS, Lin YC, Chiueh PT. High-resolution spatial analysis for the air quality regulation service from urban vegetation: A case study of Taipei City. Sust Cities Soc. 2022;83:11. doi: 10.1016/j.scs.2022.103976. PubMed PMID: WOS:000822687200003.
154	Chen J, Liu X, Huang H, editors. Exploration of Urban Green Infrastructure Design Practice Methodology under Multidisciplinary Collaboration. Proceedings - 2022 International Conference on Computer Technologies, ICCTech 2022; 2022: Institute of Electrical and Electronics Engineers Inc.
155	Chen L. Landscape ecological network construction method supported by high-precision GIS data. Appl Math Nonlinear Sci. 2024;9(1). doi: 10.2478/amns-2024-1591.
156	Chen MY, Lin GS. How perceived sensory dimensions of urban green spaces affect cultural ecosystem benefits: A study on Haizhu Wetland Park, China. Urban For Urban Green. 2023;86:12. doi: 10.1016/j.ufug.2023.127983. PubMed PMID: WOS:001027376200001.
157	Chen SQ, Knöll M. Environmental Justice in the Context of Access to Urban Green Spaces for Refugee Children. Land. 2024;13(5):19. doi: 10.3390/land13050716. PubMed PMID: WOS:001232444000001.
158	Chen TY, Zhao Y, Yang H, Wang GY, Mi F. Recreational Services from Green Space in Beijing: Where Supply and Demand Meet? Forests. 2021;12(12):15. doi: 10.3390/f12121625. PubMed PMID: WOS:000737681600001.
159	Chen TY, Zhou YK, Zou D, Wu JT, Chen Y, Wu JP, et al. Deciphering China's Socio-Economic Disparities: A Comprehensive Study Using Nighttime Light Data. Remote Sens. 2023;15(18):21. doi: 10.3390/rs15184581. PubMed PMID: WOS:001078136900001.
160	Chen Y, Yue WZ, La Rosa D. Which communities have better accessibility to green space? An investigation into environmental inequality using big data. Landsc Urban Plan. 2020;204:10. doi: 10.1016/j.landurbplan.2020.103919. PubMed PMID: WOS:000579382500005.
161	Chen YY, Men H, Ke XL. Optimizing urban green space patterns to improve spatial equity using location-allocation model: A case study in Wuhan. Urban For Urban Green. 2023;84:9. doi: 10.1016/j.ufug.2023.127922. PubMed PMID: WOS:000986953500001.
162	Chen Z, Hermes J, Liu J, von Haaren C. How to integrate the soundscape resource into landscape planning? A perspective from ecosystem services. Ecol Indic. 2022;141:12. doi: 10.1016/j.ecolind.2022.109156. PubMed PMID: WOS:000856282700003.
163	Chen Z, Hermes J, von Haaren C. Mapping and assessing natural soundscape quality: An indicator-based model for landscape planning. J Environ Manage. 2024;354:13. doi: 10.1016/j.jenvman.2024.120422. PubMed PMID: WOS:001202869800001.
164	Cheng G, Deng H, Zhang L, Fu Y, Li J. Green space perception and community governance in urban renewal ——A case study of Guanggang New Town,Guangzhou. World Reg Stud. 2022;31(3):572-81. doi: 10.3969/j.issn.1004-9479.2022.03.2020522.
165	Cheng, M. J., Sia, W. L., Liao, F. C., & Chang, L. S. (2022). Adaptation capability of rainfall hotspots in water resilient cities using QGIS: a case study of Taichung City in Taiwan. Environmental Monitoring and Assessment, 194(3), 16. doi:10.1007/s10661-022-09859-z
166	Cheng X, Sylvie V, Li LY, Pieter U. Taking "social relations" as a cultural ecosystem service: A triangulation approach. Urban For Urban Green. 2020;55:9. doi: 10.1016/j.ufug.2020.126790. PubMed PMID: WOS:000591910600005.
167	Chmielewska A, Ciski M, Renigier-Biłozor M. Residential real estate investors' motives under pandemic conditions. Cities. 2022;128. doi: 10.1016/j.cities.2022.103801.
168	Choi HS, Reyes NJ, Jeon M, Kim LH. Characterization of pollutants and identification of microbial communities in the filter media of green infrastructures. Ecol Eng. 2023;193:11. doi: 10.1016/j.ecoleng.2023.107012. PubMed PMID: WOS:001012906100001.
169	Choi Y, Lee H, editors. GEOGRAPHIC INFORMATION SYSTEM BASED ANALYSIS ON WALKABILITY OF COMMERCIAL STREETS AT GROWING STAGE. Proceedings of the International Conference on Computer-Aided Architectural Design Research in Asia; 2023: The Association for Computer-Aided Architectural Design Research in Asia.
170	Choudhury MAM, Marcheggiani E, Galli A, Modica G, Somers B. Mapping the Urban Atmospheric Carbon Stock by LiDAR and WorldView-3 Data. Forests. 2021;12(6):24. doi: 10.3390/f12060692. PubMed PMID: WOS:000666785300001.
171	Christensen A, Radley D, Hobbs M, Gorse C, Griffiths C. Investigating how researcher-defined buffers and self-drawn neighbourhoods capture adolescent availability to physical activity facilities and greenspaces: An exploratory study. Spat Spatio-temporal Epidemiol. 2022;43. doi: 10.1016/j.sste.2022.100538. PubMed Central PMCID: PMC36460456.
172	Cialdea D, Privitera S. Landscape Values as a Driving Force to Increase Nature Conservation. Environmental and Planning Policies as a Possible Integration. Sustainability. 2021;13(12):18. doi: 10.3390/su13126621. PubMed PMID: WOS:000666352100001.
173	Cimburova, Z., & Blumentrath, S. (2022). Viewshed-based modelling of visual exposure to urban greenery – An efficient GIS tool for practical planning applications. Landscape and Urban Planning, 222. doi:10.1016/j.landurbplan.2022.104395
174	Clark CJ, Casey JA, Bell ML, Plata DL, Saiers JE, Deziel NC. Accuracy of self-reported distance to nearest unconventional oil and gas well in Pennsylvania, Ohio, and West Virginia residents and implications for exposure assessment. J Expo Sci Environ Epidemiol. 2024;34(3):512-7. doi: 10.1038/s41370-023-00637-8. PubMed PMID: WOS:001180562600001.
175	Codemo A, Pianegonda A, Ciolli M, Favargiotti S, Albatici R. Mapping Pervious Surfaces and Canopy Cover Using High-Resolution Airborne Imagery and Digital Elevation Models to Support Urban Planning. Sustainability. 2022;14(10):21. doi: 10.3390/su14106149. PubMed PMID: WOS:000803253800001.
176	Coleman AF, Eisenman TS, Locke DH, Harper RW. Exploring links between resident satisfaction and participation in an urban tree planting initiative. Cities. 2023;134:15. doi: 10.1016/j.cities.2023.104195. PubMed PMID: WOS:000925451700001.
177	Cookes KM, Russo A. An Exploration of the Socioeconomic Benefits of Designating a Regional Park in the Severn Vale, UK. J Park Recreat Admin. 2022;40(4). doi: 10.18666/JPRA-2022-11050.
178	Cortinovis C, Alzetta C, Geneletti D. Mapping Ecosystem Services, Disservices, and Ecological Requirements to Enhance Urban Forest Planning and Management in Padova. Cities and Nature. Part F335: Springer Nature; 2021. p. 167-79.
179	Cracu, G. M., Schvab, A., Prefac, Z., Popescu, M., & Sîrodoev, I. (2024). A GIS-based assessment of pedestrian accessibility to urban parks in the city of Constanța, Romania. Applied Geography, 165. doi:10.1016/j.apgeog.2024.103229
180	Cranshaw O, Haworth S. Neighborhood Access to the Built Environment and Allostatic Load: A Systematic Review of the Use of Geographic Information Systems. Public Health Rev. 2024;45. doi: 10.3389/phrs.2024.1606624.
181	Csomós, G., Farkas, J. Z., & Kovács, Z. (2020). Access to urban green spaces and environmental inequality in post-socialist cities. Hungarian Geographical Bulletin, 69(2), 191-207. doi:10.15201/hungeobull.69.2.7
182	Csomós, G., Farkas, J. Z., & Kovács, Z. (2024). A GIS-based assessment of different income groups' access to multiple types of green areas in Budapest, Hungary. Habitat International, 146, 12. doi:10.1016/j.habitatint.2024.103054
183	Cui L, Wang J, Sun L, Lv CD. Construction and optimization of green space ecological networks in urban fringe areas: A case study with the urban fringe area of Tongzhou district in Beijing. J Clean Prod. 2020;276:10. doi: 10.1016/j.jclepro.2020.124266. PubMed PMID: WOS:000579500800214.
184	Cui PY, Ji R, He L, Zhang Z, Luo Y, Yang Y, et al. Influence of GI configurations and wall thermal effects on flow structure and pollutant dispersion within urban street canyons. Build Environ. 2023;243:20. doi: 10.1016/j.buildenv.2023.110646. PubMed PMID: WOS:001050317100001.
185	Cui QY, Huang YT, Yang G, Chen Y. Measuring Green Exposure Levels in Communities of Different Economic Levels at Different Completion Periods: Through the Lens of Social Equity. Int J Environ Res Public Health. 2022;19(15):26. doi: 10.3390/ijerph19159611. PubMed PMID: WOS:000840196000001.
186	Cui Y, Tan W, Cheng L, Chen T, Lv L, Pan H, editors. Analysis of Walking Accessibility of Park Green Space in Weidu District of Xuchang City Based on GIS. E3S Web of Conferences; 2020: EDP Sciences.
187	Cumberbatch IS, Robila SA, editors. Extended Reality Environment for Urban Area Environmental Data Analysis. Proceedings of SPIE - The International Society for Optical Engineering; 2023: SPIE.
188	Czepkiewicz M, Klaas V, Heinonen J. Compensation or cosmopolitan attitudes: Explaining leisure travel of Nordic urbanites. Travel Behav Soc. 2020;21:167-87. doi: 10.1016/j.tbs.2020.06.002. PubMed PMID: WOS:000565737600016.
189	Czyża S, Kowalczyk AM. GIS and geodata contribution to the cartographic modelling of blue-green infrastructure in urbanised areas. J Water Land Dev. 2023;59:183-94. doi: 10.24425/jwld.2023.147243.
190	Czyza S, Kowalczyk AM. Applying GIS in Blue-Green Infrastructure Design in Urban Areas for Better Life Quality and Climate Resilience. Sustainability. 2024;16(12):21. doi: 10.3390/su16125187. PubMed PMID: WOS:001255899000001.
191	Dada, Z. A., Batool, N., & Shah, S. A. (2022). GIS-based analysis of green space in urban Himalayas and modelling the effects on destination business performance. International Journal of Tourism Cities, 8(4), 1102-1126. doi:10.1108/IJTC-06-2021-0121
192	Dade MC, Mitchell MGE, Brown G, Rhodes JR. The effects of urban greenspace characteristics and socio-demographics vary among cultural ecosystem services. Urban For Urban Green. 2020;49:9. doi: 10.1016/j.ufug.2020.126641. PubMed PMID: WOS:000524972100029.
193	D'Ambrosio, V., Di Martino, F., & Rigillo, M. (2022). GIS-Based Model for Constructing Ecological Efficiency Maps of Urban Green Areas: The Case Study of Western Naples, Italy. Sustainability, 14(11), 16. doi:10.3390/su14116830
194	Danilina N, Shubenkov M, Majorzadehzahiri A. Analysis of Urban Ecology Framework in Urban Green Spaces and Infrastructure Component. Lecture Notes in Civil Engineering. 227: Springer Science and Business Media Deutschland GmbH; 2022. p. 161-73.
195	Danniswari D, Honjo T, Furuya K, editors. Land Cover Change Impacts on Land Surface Temperature in Jakarta and Its Satellite Cities. IOP Conference Series: Earth and Environmental Science; 2020: Institute of Physics Publishing.
196	Dantas, G. S., Nagy, I. R., & Nogueira, P. B. (2022). Implementation of Green Infrastructure in Existing Urban Structures: Tracking Changes in Ferencváros, Budapest. Land, 11(5). doi:10.3390/land11050644
197	Dantas GS, Nagy IR, Szövényi AA. Fostering Urban Cohesion: Exploring Morphological Adaptations in Budapest's IX District through a Typological Survey. Sustainability. 2023;15(24):16. doi: 10.3390/su152416903. PubMed PMID: WOS:001131313100001.
198	Dar SA, Rashid I, Bhat SU. Linking land system changes (1980–2017) with the trophic status of an urban wetland: Implications for wetland management. Environ Monit Assess. 2021;193(11). doi: 10.1007/s10661-021-09476-2. PubMed Central PMCID: PMC34626241.
199	Daradkeh L, AlGharaibih S, Shawaqfeh R, Gharaibeh A. Green Spaces and Environmental Justice: Measuring the Accessibility and Fair Distribution of Public Green Spaces in the Town of Al-Mughayyer. Advances in Science, Technology and Innovation: Springer Nature; 2021. p. 293-306.
200	Darem AA, Alhashmi AA, Almadani AM, Alanazi AK, Sutantra GA. Development of a map for land use and land cover classification of the Northern Border Region using remote sensing and GIS. Egypt J Remote Sens Space Sci. 2023;26(2):341-50. doi: 10.1016/j.ejrs.2023.04.005. PubMed PMID: WOS:001001928600001.
201	Das A, Das M. Exploring the relationship between quality of living and green spaces in cities: Evidence from an Indian megacity region of global south. Land Use Pol. 2023;129:13. doi: 10.1016/j.landusepol.2023.106594. PubMed PMID: WOS:000956235000001.
202	Das T, Jana A, Mandal B, Sutradhar A. S patio-temporal pattern of land use and land cover and its effects on land surface temperature using remote sensing and GIS techniques: a case study of Bhubaneswar city, Eastern India (1991–2021). GeoJournal. 2022;87:765-95. doi: 10.1007/s10708-021-10541-z.
203	Davenport RN, Weaver M, Weiss KCB, Strauss EG. Spatiotemporal relationships of coyotes and free-ranging domestic cats as indicators of conflict in Culver City, California. PeerJ. 2022;10. doi: 10.7717/peerj.14169.
204	Davis Z, Guhn M, Jarvis I, Jerrett M, Nesbitt L, Oberlander T, et al. The association between natural environments and childhood mental health and development: A systematic review and assessment of different exposure measurements. Int J Hyg Environ Health. 2021;235:13. doi: 10.1016/j.ijheh.2021.113767. PubMed PMID: WOS:000663700700005.
205	De Cos Guerra O. When periurban areas come to life. Commuting a nd residential variations, keys to characterize the metropolitan area of Santander. Estud Geogr. 2021;82(291). doi: 10.3989/estgeogr.202182.093.
206	de Jong T, Böcker L, Weber C. Road infrastructures, spatial surroundings, and the demand and route choices for cycling: Evidence from a GPS-based mode detection study from Oslo, Norway. Env Plan B-Urban Anal CIty Sci. 2023;50(8):2133-50. doi: 10.1177/23998083221141431. PubMed PMID: WOS:000891220100001.
207	de Lima GN, Fonseca-Salazar MA, Campo J. Urban growth and loss of green spaces in the metropolitan areas of São Paulo and Mexico City: effects of land-cover changes on climate and water flow regulation. Urban Ecosyst. 2023;26(6):1739-52. doi: 10.1007/s11252-023-01394-0.
208	De Montis A, Calia G, Puddu V, Ledda A, editors. Designing Green Infrastructure Guidelines: A Methodological Approach. International Conference on Smart Cities and Green ICT Systems, SMARTGREENS - Proceedings; 2021: Science and Technology Publications, Lda.
209	De Montis A, Ledda A, Calia G. Integrating green infrastructures in spatial planning: a scrutiny of regional tools in Sardinia, Italy. Eur Plan Stud. 2022;30(2):251-68. doi: 10.1080/09654313.2021.1947987. PubMed PMID: WOS:000669117000001.
210	de Vries SP, Alvarez GG, Botzen WJW, Bockarjova M. Valuing urban nature through life satisfaction: The consistency of GIS and survey indicators of nature. Resour Energy Econ. 2023;75:27. doi: 10.1016/j.reseneeco.2023.101406. PubMed PMID: WOS:001102892000001.
211	Deksissa T, Trobman H, Zendehdel K, Azam H. Integrating Urban Agriculture and Stormwater Management in a Circular Economy to Enhance Ecosystem Services: Connecting the Dots. Sustainability. 2021;13(15):19. doi: 10.3390/su13158293. PubMed PMID: WOS:000682203500001.
212	Deliry, S. I., & Uyguçgil, H. (2023). Accessibility assessment of urban public services using GIS-based network analysis: a case study in Eskişehir, Türkiye. GeoJournal, 88(5), 4805-4825. doi:10.1007/s10708-023-10900-y
213	Dell'Anna F, Bravi M, Bottero M. Urban Green infrastructures: How much did they affect property prices in Singapore? Urban For Urban Green. 2022;68:16. doi: 10.1016/j.ufug.2022.127475. PubMed PMID: WOS:000789608500005.
214	Depietri Y, Orenstein DE. Managing fire risk at the wildland-urban interface requires reconciliation of tradeoffs between regulating and cultural ecosystem services. Ecosyst Serv. 2020;44:13. doi: 10.1016/j.ecoser.2020.101108. PubMed PMID: WOS:000552658600007.
215	Di Cristofaro M, Sallustio L, Sitzia T, Marchetti M, Lasserre B. Landscape preference for trees outside forests along an urban–rural–natural gradient. Forests. 2020;11(7):1-16. doi: 10.3390/f11070728.
216	Dimitrov, S., Popov, A., & Iliev, M. (2021). An Application of the LCZ Approach in Surface Urban Heat Island Mapping in Sofia, Bulgaria. Atmosphere, 12(11), 18. doi:10.3390/atmos12111370
217	Dinda, S., Das Chatterjee, N., & Ghosh, S. (2021). An integrated simulation approach to the assessment of urban growth pattern and loss in urban green space in Kolkata, India: A GIS-based analysis. Ecological Indicators, 121, 21. doi:10.1016/j.ecolind.2020.107178
218	Dinda S, Chatterjee ND, Ghosh S. Modelling the future vulnerability of urban green space for priority-based management and green prosperity strategy planning in Kolkata, India: a PSR-based analysis using AHP-FCE and ANN-Markov model. Geocarto Int. 2022;37(22):6551-78. doi: 10.1080/10106049.2021.1952315.
219	Dinh TD, Pham VM. Studying Urban Expansion and Landscape Surrounding Monuments for Conservation the World Cultural Heritage in Hue City—View from GIS and Remote Sensing. Advances in 21st Century Human Settlements: Springer; 2021. p. 317-31.
220	Długoński A, Wellmann T, Haase D. Old-Growth Forests in Urban Nature Reserves: Balancing Risks for Visitors and Biodiversity Protection in Warsaw, Poland. Land. 2023;12(2). doi: 10.3390/land12020275.
221	Do ANT, Tran HD, Do TAT. Impacts of urbanization on heat in Ho Chi Minh, southern Vietnam using U-Net model and remote sensing. Int J Environ Sci Technol. 2024;21(3):3005-20. doi: 10.1007/s13762-023-05118-x. PubMed PMID: WOS:001039823000005.
222	Dobson MC, Edmondson JL, Warren PH. Urban food cultivation in the United Kingdom: Quantifying loss of allotment land and identifying potential for restoration. Landsc Urban Plan. 2020;199:10. doi: 10.1016/j.landurbplan.2020.103803. PubMed PMID: WOS:000528059400010.
223	Dong J, Lin M, Zuo J, Lin T, Liu J, Sun C, et al. Quantitative study on the cooling effect of green roofs in a high-density urban Area—A case study of Xiamen, China. J Clean Prod. 2020;255. doi: 10.1016/j.jclepro.2020.120152.
224	Dong, J., Guo, R. A., Guo, F., & Cai, J. (2024). Potential evaluation and implementation strategy for pocket park construction in high-density urban areas: A case study in Dalian, China. Frontiers of Architectural Research, 13(2), 319-334. doi:10.1016/j.foar.2023.12.007
225	Dong, T., Feng, C., Yue, B., & Zhang, Z. (2024). An Evaluation Model of Urban Green Space Based on Residents’ Physical Activity. Sustainability (Switzerland), 16(10). doi:10.3390/su16104220
226	Dong, Y. K., Chen, X., Lv, D. Y., & Wang, Q. S. (2023). Evaluation of Urban Green Space Supply and Demand Based on Mobile Signal Data: Taking the Central Area of Shenyang City as an Example. Land, 12(9), 20. doi:10.3390/land12091742
227	Dopico J, Schäffer B, Brink M, Röösli M, Vienneau D, Binz TM, et al. How Do Road Traffic Noise and Residential Greenness Correlate with Noise Annoyance and Long-Term Stress? Protocol and Pilot Study for a Large Field Survey with a Cross-Sectional Design. Int J Environ Res Public Health. 2023;20(4). doi: 10.3390/ijerph20043203.
228	Drius M, Sams KT, Knopper F, Hainz-Renetzeder C, Brandenburg C, Wrbka T. Assessing landscape services as foundation for Green Infrastructure functionality: the case of the Wienerwald Biosphere Reserve. Landsc Online. 2020;84:1-39. doi: 10.3097/LO.202084.
229	Droj G, Kwartnik-Pruc A, Droj L. A Comprehensive Overview Regarding the Impact of GIS on Property Valuation. Isprs International Journal of Geo-Information. 2024;13(6):21. doi: 10.3390/ijgi13060175. PubMed PMID: WOS:001256402500001.
230	Du MB, Zhang XL. Urban greening: A new paradox of economic or social sustainability? Land Use Pol. 2020;92:11. doi: 10.1016/j.landusepol.2020.104487. PubMed PMID: WOS:000517662900042.
231	Du T, Vejre H, Fertner C, Xiang P. Optimisation of ecological leisure industrial planning based on improved GIS-AHP: A case study in Shapingba District, Chongqing, China. Sustainability (Switzerland). 2020;12(1):1-29. doi: 10.3390/SU12010033.
232	Duffy RT, Larsen K, Bélanger M, Brussoni M, Faulkner G, Gunnell K, et al. Children's Independent Mobility, School Travel, and the Surrounding Neighborhood. Am J Prev Med. 2024;66(5):819-31. doi: 10.1016/j.amepre.2023.12.002. PubMed PMID: WOS:001233627100001.
233	Dung LT, Phu VL, Lan NHM, Tien NTC, Hiep LD, editors. Sustainable Urban Drainage System Model for the Nhieu Loc - Thi Nghe Basin, Ho Chi Minh City. IOP Conference Series: Earth and Environmental Science; 2021: IOP Publishing Ltd.
234	Dushi M, Berila A. DETERMINING THE INFLUENCE OF POPULATION DENSITY ON THE LAND SURFACE TEMPERATURE BASED ON REMOTE SENSING DATA AND GIS TECHNIQUES: APPLICATION TO PRIZREN, KOSOVO. Sci Rev Eng Environ Sci. 2022;31(1):47-62. doi: 10.22630/srees.2324.
235	Dushkova D, Ignatieva M, Konstantinova A, Vasenev V, Dovletyarova E, Dvornikov Y. Human-Nature Interactions during and after the COVID-19 Pandemic in Moscow, Russia: Exploring the Role of Contact with Nature and Main Lessons from the City Responses. Land. 2022;11(6):31. doi: 10.3390/land11060822. PubMed PMID: WOS:000816055900001.
236	Dutta S, Chatterjee S, Dey F. Quantification of decadal deforestation and afforestation scenario in Bankura District of West Bengal using geospatial techniques. Modern Cartography Series. 10: Elsevier B.V.; 2021. p. 627-39.
237	Ergen, M. (2021). Using geographical information systems to measure accessibility of green areas in the urban center of Nevşehir, Turkey. Urban Forestry and Urban Greening, 62. doi:10.1016/j.ufug.2021.127160
238	Ertan S, Çelik RN. The Assessment of Urbanization Effect and Sustainable Drainage Solutions on Flood Hazard by GIS. Sustainability. 2021;13(4):18. doi: 10.3390/su13042293. PubMed PMID: WOS:000624775600001.
239	Escobar-Silva EV, Bourscheidt V, Daughtry CST, Kiniry JR, Backes AR, Chaves MED. A general grass growth model for urban green spaces management in tropical regions: A case study with bahiagrass in southeastern Brazil. Urban For Urban Green. 2022;73:12. doi: 10.1016/j.ufug.2022.127583. PubMed PMID: WOS:000802854800008.
240	Ewane EB, Bajaj S, Velasquez-Camacho L, Srinivasan S, Maeng J, Singla A, et al. Influence of urban forests on residential property values: A systematic review of remote sensing-based studies. Heliyon. 2023;9(10):22. doi: 10.1016/j.heliyon.2023.e20408. PubMed PMID: WOS:001088566700001.
241	Fagerholm N, Eilola S, Arki V. Outdoor recreation and nature's contribution to well-being in a pandemic situation-Case Turku, Finland. Urban For Urban Green. 2021;64:15. doi: 10.1016/j.ufug.2021.127257. PubMed PMID: WOS:000692610400011.
242	Fallast MT, Pansinger S, Krebs G, Moser M, Zobl A. Systematically retrofitting city streets: Meeting the demands of climate change through multifunctional climate-responsive street gardens. Urbani Izziv. 2021;32(1):111-22. doi: 10.5379/URBANI-IZZIV-EN-2021-32-01-004.
243	Fan D, Maliki NZB, Yu S, Jin F, Han X. Enhancing urban blue-green landscape quality assessment through hybrid genetic algorithm-back propagation (GA-BP) neural network approach: a case study in Fucheng, China. Environ Monit Assess. 2024;196(5). doi: 10.1007/s10661-024-12558-6. PubMed Central PMCID: PMC38573531.
244	Fang-yu F, Qelichi MM, Namjooyan F, Asadi A, editors. A Comparative Study on Site Selection Methods for Modeling Hospital Locating in Urban Area, A Case Study in Iran. Lecture Notes in Computer Science (including subseries Lecture Notes in Artificial Intelligence and Lecture Notes in Bioinformatics); 2022: Springer Science and Business Media Deutschland GmbH.
245	Farhadi E, Basir SK, Murgante B, editors. Using the GIS to Assess Urban Resilience with Case Study Experience. Lecture Notes in Civil Engineering; 2024: Springer Science and Business Media Deutschland GmbH.
246	Farkas JZ, Hoyk E, de Morais MB, Csomós G. A systematic review of urban green space research over the last 30 years: A bibliometric analysis. Heliyon. 2023;9(2):14. doi: 10.1016/j.heliyon.2023.e13406. PubMed PMID: WOS:000968520300001.
247	Fei, W. J., Lu, D. X., & Li, Z. X. (2023). Research on the layout of urban disaster-prevention and risk-avoidance green space under the improvement of supply and demand match: The case study of the main urban area of Nanjing, China. Ecological Indicators, 154, 15. doi:10.1016/j.ecolind.2023.110657
248	Felice E, Vignoli V, Fiorani F, Corradini E, Minelli A, editors. Urban trees felling and failures: preliminary results from an investigation on an urban green infrastructure – locating the most sensitive species and defining the causes. Acta Horticulturae; 2022: International Society for Horticultural Science.
249	Feng LM, Mi XY, Yuan DC. Optimal planning of urban greening system in response to urban microenvironments in a high-density city using genetic algorithm: A case study of Tianjin. Sust Cities Soc. 2022;87:10. doi: 10.1016/j.scs.2022.104244. PubMed PMID: WOS:000876444800003.
250	Ferenchak NN, Barney A. Analysing access to parks and other green spaces on walking, biking, and driving networks through a socioeconomic lens. Local Environ. 2024;29(5):663-79. doi: 10.1080/13549839.2023.2300949. PubMed PMID: WOS:001136820600001.
251	Ferla, G., Caputo, P., Colaninno, N., & Morello, E. (2020). Urban greenery management and energy planning: A GIS-based potential evaluation of pruning by-products for energy application for the city of Milan. Renewable Energy, 160, 185-195. doi:10.1016/j.renene.2020.06.105
252	Fernández-Alvarado JF, Fernández-Rodríguez S. 3D environmental urban BIM using LiDAR data for visualisation on Google Earth. Autom Constr. 2022;138. doi: 10.1016/j.autcon.2022.104251.
253	Fernández-Alvarado, J. F., & Fernández-Rodríguez, S. (2023). Environmental risk assessment based on the allergenicity of urban green infrastructure: Case study of an urban park. Sustainable Cities and Society, 94, 14. doi:10.1016/j.scs.2023.104532
254	Ferrans P, Torres MN, Temprano J, Rodríguez Sánchez JP. Sustainable Urban Drainage System (SUDS) modeling supporting decision-making: A systematic quantitative review. Sci Total Environ. 2022;806. doi: 10.1016/j.scitotenv.2021.150447. PubMed Central PMCID: PMC34582871.
255	Ferranti E, Cook S, Greenham SV, Grayson N, Futcher J, Salter K. Incorporating Heat Vulnerability into Local Authority Decision Making: An Open Access Approach. Sustainability. 2023;15(18):23. doi: 10.3390/su151813501. PubMed PMID: WOS:001146134200001.
256	Ferretto L, Lucertini G, Brigolin D. LCA for territorial metabolism analysis: An application to organic waste management planning. J Clean Prod. 2024;441:10. doi: 10.1016/j.jclepro.2024.141051. PubMed PMID: WOS:001183337400001.
257	Figaroa MNS, Gielen M, Casas L, Loos RJF, Derom C, Weyers S, et al. Early-life residential green spaces and traffic exposure in association with young adult body composition: a longitudinal birth cohort study of twins. Environ Health Global Access Sci Sour. 2023;22(1). doi: 10.1186/s12940-023-00964-1. PubMed Central PMCID: PMC36800959.
258	Firozjaei MK, Sedighi A, Firozjaei HK, Kiavarz M, Homaee M, Arsanjani JJ, et al. A historical and future impact assessment of mining activities on surface biophysical characteristics change: A remote sensing-based approach. Ecol Indic. 2021;122:17. doi: 10.1016/j.ecolind.2020.107264. PubMed PMID: WOS:000613238900004.
259	Fischer E, Detommaso M, Martinico F, Nocera F, Costanzo V. A risk index for assessing heat stress mitigation strategies. An application in the Mediterranean context. J Clean Prod. 2022;346:17. doi: 10.1016/j.jclepro.2022.131210. PubMed PMID: WOS:000789635200005.
260	Fitobór K, Ulańczyk R, Kołecka K, Ramm K, Włodarek I, Zima P, et al. Extreme weather layer method for implementation of nature-based solutions for climate adaptation: Case study Słupsk. Sci Total Environ. 2022;842. doi: 10.1016/j.scitotenv.2022.156751. PubMed Central PMCID: PMC35724783.
261	Fletcher EI, Collins CM. Urban agriculture: Declining opportunity and increasing demand-How observations from London, UK, can inform effective response, strategy and policy on a wide scale. Urban For Urban Green. 2020;55:11. doi: 10.1016/j.ufug.2020.126823. PubMed PMID: WOS:000591909700001.
262	Foley T, Wolf AM, Jackson C, Stephenson R. Development of a brownfield inventory for prioritizing funding outreach in Tucson, Arizona. Geo-Spat Inf Sci. 2021;24(4):742-54. doi: 10.1080/10095020.2021.1997555. PubMed PMID: WOS:000723079000001.
263	Fontán-Vela M, Valiente R, Franco M, Gullón P. An integrated approach to create a spatial database of parks for urban health research. Gac Sanit. 2022;36(1):67-9. doi: 10.1016/j.gaceta.2021.07.005. PubMed PMID: WOS:000840268500015.
264	Freeman C, Buttery Y, Waters DL, Van Heezik Y. Older adults' domestic green environments: the preference for flowers. Landsc Res. 2021;46(7):897-915. doi: 10.1080/01426397.2021.1921132. PubMed PMID: WOS:000657164800001.
265	Freeman-Day, S., & Fischer, B. C. (2022). Indiana University’s Woodland Campus: A Case Study of Urban Forest Patch Sustainability. Arboriculture and Urban Forestry, 48(2), 74-94. doi:10.48044/jauf.2022.007
266	Freitag A, Burkart H, Fleming CS, Regan SD. Creating a quantitative, ecosystem-service-based index of nature in the highly urbanized and arid Los Angeles County. Environ Plann. 2022;49(1):304-20. doi: 10.1177/23998083211003884.
267	Fu C, Su J, Zhao H, Li Q. Estimation of urban non-point source pollution load in upper reaches of Zhanghe river based on GIS. W Resour Prot. 2020;36(3):60-6and97. doi: 10.3880/j.issn.1004-6933.2020.03.011.
268	Fu SH, Liu YL, Fang Y. Measuring the Differences of Public Health Service Facilities and Their Influencing Factors. Land. 2021;10(11):15. doi: 10.3390/land10111225. PubMed PMID: WOS:000723385700001.
269	Fu, X. R., Liu, J. H., Wang, Z. G., Wang, D., Shao, W. W., Mei, C., . . . Sang, Y. F. (2023). Quantifying and assessing the infiltration potential of green infrastructure in urban areas using a layered hydrological model. Journal of Hydrology, 618, 11. doi:10.1016/j.jhydrol.2022.128626
270	Fuentes JE, Garcia CE, Olaya RA. Estimation of the Setting and Infrastructure Criterion of the UI GreenMetric Ranking Using Unmanned Aerial Vehicles. Sustainability. 2022;14(1):16. doi: 10.3390/su14010046. PubMed PMID: WOS:000751116800001.
271	Fujita N. The Effects and Functions of Spatial and Structural Characteristics of Shrine Forests as Urban Green Space. Urban Biodiversity and Ecological Design for Sustainable Cities: Springer Japan; 2021. p. 293-316.
272	Gaber IM, Elkashef TM, Omran ESE, Hassan AM. A proposed model for sustainable cities against changing climate in Egypt. Hydroclimatic Extremes in the Middle East and North Africa: Assessment, Attribution and Socioeconomic Impacts: Elsevier Science Ltd.; 2024. p. 325-41.
273	Gago EJ, Berrizbeitia SE, Torres RP, Muneer T. Effect of Land Use/Cover Changes on Urban Cool Island Phenomenon in Seville, Spain. Energies. 2020;13(12):22. doi: 10.3390/en13123040. PubMed PMID: WOS:000552477300001.
274	Gago EJ, Berrizbeitia SE. Effects of land use composition and pattern on land surface temperature: an urban heat island study in the megacities of Scotland, UK, using time series of landsat TM/ETM + data. Global Urban Heat Island Mitigation: Elsevier; 2022. p. 109-29.
275	Galdies C, editor Estimating the Much-Needed Gain in New Green Spaces in Malta's Capital City, Valletta. International Geoscience and Remote Sensing Symposium (IGARSS); 2022: Institute of Electrical and Electronics Engineers Inc.
276	Gandolff R. Lead exposure in childhood and historical land use: a geostatistical analysis of soil lead concentrations in South Philadelphia parks. Environ Monit Assess. 2023;195(3). doi: 10.1007/s10661-022-10871-6. PubMed Central PMCID: PMC36732369.
277	Ganji F, Rishbeth C. Conviviality by design: the socio-spatial qualities of spaces of intercultural urban encounters. Urban Des Int. 2020;25(3):215-34. doi: 10.1057/s41289-020-00128-4. PubMed PMID: WOS:000530969600001.
278	Gantar D, Kozamernik J, Erjavec IŠ, Koblar S. From Intention to Implementation of Vertical Green: The Case of Ljubljana. Sustainability (Switzerland). 2022;14(6). doi: 10.3390/su14063198.
279	Gao PJ, Pilot E, Rehbock C, Gontariuk M, Doreleijers S, Wang L, et al. Land use and land cover change and its impacts on dengue dynamics in China: A systematic review. Plos Neglect Trop Dis. 2021;15(10):21. doi: 10.1371/journal.pntd.0009879. PubMed PMID: WOS:000709570600001.
280	Gao S, Dong Y, Pu Y, Jiang Y, Guo L, editors. The accessibility analysis of urban green spaces based on VHR images: A case study of Chongqing. Proceedings of SPIE - The International Society for Optical Engineering; 2021: SPIE.
281	Gao S, Li C, Rong Y, Yan Q, Liu W, Ma Z. The Places–People Exercise: Understanding Spatial Patterns and the Formation Mechanism for Urban Commercial Fitness Space in Changchun City, China. Sustainability (Switzerland). 2022;14(3). doi: 10.3390/su14031358.
282	Gao YJ, Zhao JY, Han L. Exploring the spatial heterogeneity of urban heat island effect and its relationship to block morphology with the geographically weighted regression model. Sust Cities Soc. 2022;76:13. doi: 10.1016/j.scs.2021.103431. PubMed PMID: WOS:000717465800002.
283	Gargiulo I, Garcia X, Benages-Albert M, Martinez J, Pfeffer K, Vall-Casas P. Women's safety perception assessment in an urban stream corridor: Developing a safety map based on qualitative GIS. Landsc Urban Plan. 2020;198:13. doi: 10.1016/j.landurbplan.2020.103779. PubMed PMID: WOS:000528059000007.
284	Gargoum A, Gargoum AS. Exploring visitor perceptions towards urban park design and levels of enclosure: A case study from the UAE. Perspect Global DevTechnol. 2021;20(4):425-43. doi: 10.1163/15691497-12341603.
285	Gavrilidis AA, Popa AM, Onose DA, Gradinaru SR. Planning small for winning big: Small urban green space distribution patterns in an expanding city. Urban For Urban Green. 2022;78:11. doi: 10.1016/j.ufug.2022.127787. PubMed PMID: WOS:000885936300004.
286	Gavsker KK. Urban growth, changing relationship between biophysical factors and surface thermal characteristics: A geospatial analysis of Agra city, India. Sust Cities Soc. 2023;94:37. doi: 10.1016/j.scs.2023.104542. PubMed PMID: WOS:001030281600001.
287	Ge H, Wang J. Spatial Non-Stationarity Effects of Unhealthy Food Environments and Green Spaces for Type-2 Diabetes in Toronto. Sustainability (Switzerland). 2023;15(3). doi: 10.3390/su15031762.
288	Gelan E. GIS-based multi‐criteria analysis for sustainable urban green spaces planning in emerging towns of Ethiopia: the case of Sululta town. Environ Syst Res. 2021;10(1). doi: 10.1186/s40068-021-00220-w.
289	Geneletti D, Cortinovis C. Identifying Ecosystem Service Hotspots to Support Urban Planning in Trento. Cities and Nature. Part F335: Springer Nature; 2021. p. 153-65.
290	George JS, Paul SK, Dhawale R. Multilayer network structure and city size: A cross-sectional analysis of global cities to detect the correlation between street and terrain. Env Plan B-Urban Anal CIty Sci. 2022;49(5):1448-63. doi: 10.1177/23998083211039853. PubMed PMID: WOS:000687357500001.
291	George P, Murray K, Trost SG, Boruff B, Christian H. Associations between natural blue and green space and preschool children's movement behaviours. People Nat. 2024. doi: 10.1002/pan3.10682.
292	Gergelova MB, Labant S, Kuzevic S, Kuzevicova Z, Pavolova H. Identification of roof surfaces from LiDAR cloud points by GIS tools: A case study of Lučenec, Slovakia. Sustainability (Switzerland). 2020;12(17). doi: 10.3390/SU12176847.
293	Getachew A, Asnake K, Desta H. Increasing the publicness of riversides as public space development on Kebena River, Addis Ababa, Ethiopia. Environ Syst Res. 2022;11(1). doi: 10.1186/s40068-022-00257-5.
294	Ghale B, Gupta K, Roy A, editors. Evaluating public urban green spaces: A composite green space index for measuring accessibility and spatial quality. International Archives of the Photogrammetry, Remote Sensing and Spatial Information Sciences - ISPRS Archives; 2023: International Society for Photogrammetry and Remote Sensing.
295	Ghaleh MR, Ghaleh MR, editors. Effects of Availability and Accessibility of Blue-Green Infrastructure on Environmental Justice and Health Equality. International Symposium on Technology and Society, Proceedings; 2020: Institute of Electrical and Electronics Engineers Inc.
296	Ghalehteimouri KJ, Ros FC, Rambat S, Nasr T. Spatial and Temporal Water Pattern Change Detection through the Normalized Difference Water Index (NDWI) for Initial Flood Assessment: A Case Study of Kuala Lumpur 1990 and 2021. J Advance Res Fluid Mechanics Therm Sciences. 2024;114(1):178-87. doi: 10.37934/arfmts.114.1.178187.
297	Ghanem A, Edirisinghe R, editors. The Disparity in Greenspace Quality between Low and High SES Settings: A Case Study in Victoria. IOP Conference Series: Earth and Environmental Science; 2022: Institute of Physics.
298	Ghanem A, Edirisinghe R. Socio-economic disparities in greenspace quality: insights from the city of Melbourne. Smart Sustain Built Environ. 2024;13(2):309-29. doi: 10.1108/SASBE-11-2022-0247.
299	Gharaibeh AA, Al-Kaff MH, Ze’aiter AM, Abuharbid MH. A Framework for Branding Rural Towns: A Case Study of Al-Mughayyer, Irbid, Jordan. Advances in Science, Technology and Innovation: Springer Nature; 2021. p. 611-24.
300	Ghasemi K, Behzadfar M, Borhani K, Nouri Z. Geographic information system based combined compromise solution (CoCoSo) method for exploring the spatial justice of accessing urban green spaces, a comparative study of district 22 of Tehran. Ecol Indic. 2022;144:9. doi: 10.1016/j.ecolind.2022.109455. PubMed PMID: WOS:000864694500004.
301	Ghasemi K, Behzadfar M, Borhani K. Spatial analysis of leisure land uses in Tehran: Assessing inequity using the MARCOS method within a GIS framework. Heliyon. 2023;9(9):12. doi: 10.1016/j.heliyon.2023.e19691. PubMed PMID: WOS:001074626100001.
302	Gherasim MP, Marius T, Mihai D, Cornel D, editors. GIS ANALYZES ON THE URBAN HEAT ISLAND AND NEWLY BUILT AREAS THE CITY OF IASI. International Multidisciplinary Scientific GeoConference Surveying Geology and Mining Ecology Management, SGEM; 2022: International Multidisciplinary Scientific Geoconference.
303	Ghosh S, Chatterjee ND, Dinda S. Urban ecological security assessment and forecasting using integrated DEMATEL-ANP and CA-Markov models: A case study on Kolkata Metropolitan Area, India. Sust Cities Soc. 2021;68:15. doi: 10.1016/j.scs.2021.102773. PubMed PMID: WOS:000636582200001.
304	Ghosh S. Urban agriculture potential of home gardens in residential land uses: A case study of regional City of Dubbo, Australia. Land Use Pol. 2021;109:12. doi: 10.1016/j.landusepol.2021.105686. PubMed PMID: WOS:000704382200002.
305	Gierko A. Towards an Understanding of the Pre-War Landscape Transformations in the Face of Contemporary Urban Challenges on the Example of Gajowice in Wroclaw. Sustainability. 2021;13(11):27. doi: 10.3390/su13115962. PubMed PMID: WOS:000660749200001.
306	Gilbert KM, Shi YS. Nighttime Lights and Urban Expansion: Illuminating the Correlation between Built-Up Areas of Lagos City and Changes in Climate Parameters. Buildings-Basel. 2023;13(12):17. doi: 10.3390/buildings13122999. PubMed PMID: WOS:001130938100001.
307	Golden N, Zhang CS, Potito A, Gibson PJ, Bargary N, Morrison L. Use of ordinary cokriging with magnetic susceptibility for mapping lead concentrations in soils of an urban contaminated site. J Soils Sediments. 2020;20(3):1357-70. doi: 10.1007/s11368-019-02537-7. PubMed PMID: WOS:000534512900017.
308	Gong C, Xian C, Cui B, He G, Wei M, Zhang Z, et al. Estimating NOx removal capacity of urban trees using stable isotope method: A case study of Beijing, China. Environ Pollut. 2021;290. doi: 10.1016/j.envpol.2021.118004. PubMed Central PMCID: PMC34454196.
309	Goodspeed R, Liu RS, Gounaridis D, Lizundia C, Newell J. A regional spatial planning model for multifunctional green infrastructure. Env Plan B-Urban Anal CIty Sci. 2022;49(3):815-33. doi: 10.1177/23998083211033610. PubMed PMID: WOS:000677791600001.
310	Görmüş S, Cengız S, Oktay E. Evaluation of the possibilities of the valleys of improving the urban ecology through the Ankara city valleys. J Agric Fac Ege Univ. 2023;60(3):473-88. doi: 10.20289/zfdergi.1201871.
311	Gorzelany, J., Noszczyk, T., Kukulska-Kozieł, A., & Hernik, J. (2023). Urban green spaces management during the COVID-19 pandemic: Experiences from Kraków, Poland. Land Degradation and Development, 34(2), 423-440. doi:10.1002/ldr.4469
312	Gou AP, Zhang C, Wang JB. Study on the identification and dynamics of green vision rate in Jing'an district, Shanghai based on deeplab V3+model. Earth Sci Inform. 2022;15(1):163-81. doi: 10.1007/s12145-021-00691-6. PubMed PMID: WOS:000709652000001.
313	Grafius DR, Hall S, McHugh N, Edmondson JL. How much heat can we grow in our cities? Modelling UK urban biofuel production potential. GCB Bioenergy. 2020;12(1):118-32. doi: 10.1111/gcbb.12655.
314	Grazuleviciene R, Andrusaityte S, Grazulevicius T, Dedele A. Neighborhood Social and Built Environment and Disparities in the Risk of Hypertension: A Cross-Sectional Study. Int J Environ Res Public Health. 2020;17(20):16. doi: 10.3390/ijerph17207696. PubMed PMID: WOS:000585635000001.
315	Gražulevičienė R, Andrušaitytė S, Dėdelė A, Gražulevičius T, Valius L, Kapustinskienė V, et al. Environmental quality perceptions and health: A cross-sectional study of citizens of Kaunas, Lithuania. Int J Environ Res Public Health. 2020;17(12):1-14. doi: 10.3390/ijerph17124420. PubMed Central PMCID: PMC32575545.
316	Grazuleviciene R, Andrusaityte S, Rapalavicius A, Dėdelė A. Environmentally related gender health risks: findings from citizen science cross-sectional study. BMC Public Health. 2022;22(1). doi: 10.1186/s12889-022-13824-3. PubMed Central PMCID: PMC35883175.
317	Greiving S, Gruehn D, Reicher C. The Rhenish Coal-Mining Area-Assessing the Transformational Talents and Challenges of a Region in Fundamental Structural Change. Land. 2022;11(6):20. doi: 10.3390/land11060826. PubMed PMID: WOS:000818252800001.
318	Guan JX, Wang RZ, Van Berkel D, Liang ZY. How spatial patterns affect urban green space equity at different equity levels: A Bayesian quantile regression approach. Landsc Urban Plan. 2023;233:12. doi: 10.1016/j.landurbplan.2023.104709. PubMed PMID: WOS:000964010500001.
319	Guha S, Alonzo M, Goovaerts P, Brink LL, Ray M, Bear T, et al. Disaggregation of Green Space Access, Walkability, and Behavioral Risk Factor Data for Precise Estimation of Local Population Characteristics. Int J Environ Res Public Health. 2024;21(6). doi: 10.3390/ijerph21060771. PubMed Central PMCID: PMC38929017.
320	Guler D, Buttenfield BP, Charisoulis G, Yomralioglu T. Comparative analysis of bioenergy potential and suitability modeling in the USA and Turkey. Sustain Energy Technol Assess. 2022;53:15. doi: 10.1016/j.seta.2022.102626. PubMed PMID: WOS:000888761800004.
321	Gulshad K, Wang YC, Li N, Wang J, Yu Q. Likelihood of Transformation to Green Infrastructure Using Ensemble Machine Learning Techniques in Jinan, China. Land. 2022;11(3):21. doi: 10.3390/land11030317. PubMed PMID: WOS:000774948400001.
322	Gulshad K, Szydłowski M, Yaseen A, Aslam RW. A comparative analysis of methods and tools for low impact development (LID) site selection. J Environ Manage. 2024;354. doi: 10.1016/j.jenvman.2024.120212. PubMed Central PMCID: PMC38340665.
323	Guo Y, Wei Y, Ouyang C. Research on LIM-based simulation of carbon stock baseline scenario in urban trees: taking the green space of a university in Beijing as an example. Beijing Linye Daxue Xuebao. 2022;44(12):111-20. doi: 10.12171/j.1000-1522.20220002.
324	Guo J, Brakewood C. Analysis of spatiotemporal transit accessibility and transit inequity of essential services in low-density cities, a case study of Nashville, TN. Transp Res Pt A-Policy Pract. 2024;179:21. doi: 10.1016/j.tra.2023.103931. PubMed PMID: WOS:001160471900001.
325	Guo X, Wang H, Ao W, Gao F, editors. Performance Evaluation of Public Open Space Recreational Services Based on GIS Technology in Dongguan, China. Proceedings of SPIE - The International Society for Optical Engineering; 2023: SPIE.
326	Guo XY, Zeng SP, Namaiti A, Zeng J. Evaluation of Supply-Demand Matching of Public Health Resources Based on Ga2SFCA: A Case Study of the Central Urban Area of Tianjin. Isprs International Journal of Geo-Information. 2023;12(4):20. doi: 10.3390/ijgi12040156. PubMed PMID: WOS:000976480800001.
327	Guo Y. Environmental change of rainfall erosivity based on GIS system and architectural design of sponge city. Arab J Geosci. 2021;14(17). doi: 10.1007/s12517-021-08095-y.
328	Gupta, A., & De, B. (2024). Enhancing the city-level thermal environment through the strategic utilization of urban green spaces employing geospatial techniques. International Journal of Biometeorology. doi:10.1007/s00484-024-02733-2
329	Gupta, L., & Dixit, J. (2023). Assessment of urban flood susceptibility and role of urban green space (UGS) on flooding susceptibility using GIS-based probabilistic models. Environmental Monitoring and Assessment, 195(12), 28. doi:10.1007/s10661-023-12061-4
330	Gupta L, Dixit J. Spatial analysis of urban green space and its utilization rate for the flood-prone region Assam, India. Environ Dev Sustain. 2024:31. doi: 10.1007/s10668-024-04660-z. PubMed PMID: WOS:001180324500001.
331	Gutiérrez MF, Noguez AB, Flamenco-Sandoval A, Serrano AM, Flores-Torres A, Ramírez AKG, et al. Availability and accessibility of urban green spaces: the case of the urban zone of Queretaro Metropolitan Area, Mexico. J Maps. 2021;17(1):101-5. doi: 10.1080/17445647.2021.1927867. PubMed PMID: WOS:000668384900001.
332	Ha TC, Nguyen TPC, editors. Application of Multi-Temporal Landsat Images to Analyze the Relationship between the Land Surface Temperature (LST) and the Land Use Land Cover (LULC) in Ho Chi Minh City. IOP Conference Series: Earth and Environmental Science; 2023: Institute of Physics.
333	Hailemariam BA. Suitable site selection for urban green space development using geographic information system and remote sensing based on multi criterion analysis. Int J Hum Cap Urban Manag. 2021;6(1):97-110. doi: 10.22034/IJHCUM.2021.01.08.
334	Hajilou M, Ebrahimi M. Utilizing green roofs to mitigate urban environmental challenges: application to Mashhad Metropolitan Area. Int J Environ Sci Technol. 2023;20(2):1463-78. doi: 10.1007/s13762-022-04628-4. PubMed PMID: WOS:000879305400001.
335	Hajna S, Nafilyan V, Cummins S. Associations between residential greenspace exposure and mortality in 4 645 581 adults living in London, UK: a longitudinal study. The Lancet Planetary Health. 2023;7(6):e459-e68. doi: 10.1016/S2542-5196(23)00057-8. PubMed Central PMCID: PMC37286243.
336	Halecki W, Stachura T, Fudała W, Stec A, Kuboń S. Assessment and planning of green spaces in urban parks: A review. Sust Cities Soc. 2023;88. doi: 10.1016/j.scs.2022.104280.
337	Hänchen, L., Hecht, R., Reiter, D., Rieche, T., Pajares, E., Seisenberger, S., . . . Bareiss, L. (2024). Indicators for Assessing the Supply, Demand and Accessibility of Urban Green Spaces in the Context of a Planning Instrument. Journal of Digital Landscape Architecture, 2024(9), 460-470. doi:10.14627/537752042
338	Harden SR, Schuurman N, Keller P, Lear SA. Neighborhood Characteristics Associated with Running in Metro Vancouver: A Preliminary Analysis. Int J Environ Res Public Health. 2022;19(21):13. doi: 10.3390/ijerph192114328. PubMed PMID: WOS:000883913300001.
339	Hartley K, Perazzo J, Brokamp C, Gillespie GL, Cecil KM, LeMasters G, et al. Residential surrounding greenness and self-reported symptoms of anxiety and depression in adolescents. Environ Res. 2021;194. doi: 10.1016/j.envres.2020.110628. PubMed Central PMCID: PMC33345894.
340	Hartono HG, Trisnaning PT, Suparta W, editors. Monitoring the Soil Movement on Mount Wungkal Godean Sleman with the Analytical Hierarchy Process Method. AIP Conference Proceedings; 2023: American Institute of Physics Inc.
341	Hasala D, Supak S, Rivers L. Green infrastructure site selection in the Walnut Creek wetland community: A case study from southeast Raleigh, North Carolina. Landsc Urban Plan. 2020;196:15. doi: 10.1016/j.landurbplan.2020.103743. PubMed PMID: WOS:000514248900008.
342	Hasanzadeh K, Ikeda E, Mavoa S, Smith M. Children's physical activity and active travel: a cross-sectional study of activity spaces, sociodemographic and neighborhood associations. Child Geogr. 2023;21(2):287-305. doi: 10.1080/14733285.2022.2039901. PubMed PMID: WOS:000757192900001.
343	Hassan WH, Nile BK, Kadhim ZK. Effect of climate change on the flooding of storm water networks under extreme rainfall events using SWMM simulations: a case study. Model Earth Syst Environ. 2024;10(3):4129-61. doi: 10.1007/s40808-024-01998-1.
344	Hauptman M, Lockley SW, Landrigan CP. Invited Commentary: There's No Place Like Home-Integrating a Place-Based Approach to Understanding Sleep. Am J Epidemiol. 2022;191(9):1540-3. doi: 10.1093/aje/kwac086. PubMed Central PMCID: PMC35524716.
345	Havrylenko O, Shyshchenko P, Samoilenko V, Bilous L, Yesypchuk D, editors. Greening and development monitoring to create a comfortable urban environment. 15th International Conference Monitoring of Geological Processes and Ecological Condition of the Environment, Monitoring 2021; 2021: European Association of Geoscientists and Engineers, EAGE.
346	Hazell EC. Disaggregating Ecosystem Benefits: An Integrated Environmental-Deprivation Index. Sustainability. 2020;12(18):20. doi: 10.3390/su12187589. PubMed PMID: WOS:000584305400001.
347	He K, Wang J, Wang B, Zhu H, Feng S. Soil fertility spatial distribution and characteristics of roadside trees in Shanghai. J Nanjing For Univ. 2023;47(3):164-72. doi: 10.12302/j.issn.1000-2006.202206018.
348	He Y, Yan L, editors. Study on Landscape Pattern of Houguan Lake Wetland Park in Wuhan Based on Data Analysis of Arc GIS Software. Proceedings of the 4th IEEE Eurasia Conference on IoT, Communication and Engineering 2022, ECICE 2022; 2022: Institute of Electrical and Electronics Engineers Inc.
349	Heikinheimo V, Tenkanen H, Bergroth C, Järv O, Hiippala T, Toivonen T. Understanding the use of urban green spaces from user-generated geographic information. Landsc Urban Plan. 2020;201:15. doi: 10.1016/j.landurbplan.2020.103845. PubMed PMID: WOS:000550128400006.
350	Hejazi SJ, Arvin M, Sharifi A, Lak A. Measuring the effects of Compactness/Sprawl on COVID 19 spread patterns at the neighborhood level. Cities. 2023;132:15. doi: 10.1016/j.cities.2022.104075. PubMed PMID: WOS:000901513800002.
351	Hendricks MD, Dowtin AL. Come hybrid or high water: Making the case for a Green–Gray approach toward resilient urban stormwater management. J Am Water Resour Assoc. 2023;59(5):885-93. doi: 10.1111/1752-1688.13112.
352	Heo J, Kim T, Park H, Ha T, Kang H, Yang M. A Study of a Correlation Between Groundwater Level and Precipitation Using Statistical Time Series Analysis by Land Cover Types in Urban Areas. Kor J Remote Sens. 2021;37(2-6):1819-27. doi: 10.7780/kjrs.2021.37.6.2.4.
353	Hernández JM. Landscape analysis of the fucha basin (Bogotá, Colombia): A diagnostic for improving ecosystem services. Invest Geogr. 2020;(101). doi: 10.14350/rig.59831.
354	Herzog RH, Gonçalves JE, Slingerland G, Kleinhans R, Prang H, Brazier F, et al. Cities for citizens! Public value spheres for understanding conflicts in urban planning. Urban Stud. 2024;61(7):1327-44. doi: 10.1177/00420980231207475.
355	Hideyuki I, Hayakawa K, Ooba M, Fujii T. Analysis of Habitat Area for Endangered Species Using Maxent By Urbanization in Chiba, Japan. Int J GEOMATE. 2020;18(68):94-100. doi: 10.21660/2020.68.5721.
356	Hoeben AD, Posch A. Green roof ecosystem services in various urban development types: A case study in Graz, Austria. Urban For Urban Green. 2021;62:17. doi: 10.1016/j.ufug.2021.127167. PubMed PMID: WOS:000663727400003.
357	Hogendorf M, Oude Groeniger J, Noordzij JM, Beenackers MA, van Lenthe FJ. Longitudinal effects of urban green space on walking and cycling: A fixed effects analysis. Health and Place. 2020;61. doi: 10.1016/j.healthplace.2019.102264. PubMed Central PMCID: PMC32329730.
358	Holland AB, Cohen A, Faerman A, Nelson TA, Wright B, Kumar RG, et al. Branching out: Feasibility of examining the effects of greenspace on mental health after traumatic brain injury. Dialogue Health. 2023;2. doi: 10.1016/j.dialog.2023.100129.
359	Holland I, Deville NV, Browning MHEM, Buehler RM, Hart JE, Aaron Hipp J, et al. Measuring nature contact: A narrative review. Int J Environ Res Public Health. 2021;18(8). doi: 10.3390/ijerph18084092. PubMed Central PMCID: PMC33924490.
360	Hong X, Sheridan S, Li D. Mapping built environments from UAV imagery: a tutorial on mixed methods of deep learning and GIS. Comput Urban Sci. 2022;2(1). doi: 10.1007/s43762-022-00039-w.
361	Hooper P, Edwards N. A reliability study of the Park Life public participatory geographic information system survey. Geogr Res. 2024;62(1):134-46. doi: 10.1111/1745-5871.12629. PubMed PMID: WOS:001105683400001.
362	Hosseini Sabzevari SA, Mottaki Z, Hassani A, Zandiyeh S, Aslani F. Temporary housing site selection in Soffeh Mountain, District 5 of Isfahan, Iran. Int J Disaster Resilience Built Environ. 2023;14(5):611-27. doi: 10.1108/IJDRBE-12-2021-0162.
363	Hou JW, Sun SQ, Wang YJ, Wang JR, Yang C. Comparison of runoff from low-impact development measures in arid and humid cities. Proc Inst Civil Eng-Water Manag. 2022;175(3):135-48. doi: 10.1680/jwama.20.00078. PubMed PMID: WOS:000810916800004.
364	Hou W, Zhai L, Feng SS, Walz U. Restoration priority assessment of coal mining brownfields from the perspective of enhancing the connectivity of green infrastructure networks. J Environ Manage. 2021;277:10. doi: 10.1016/j.jenvman.2020.111289. PubMed PMID: WOS:000593974800003.
365	Hou YR, Masoudi M, Chadala A, Olszewska-Guizzo A. Visual Quality Assessment of Urban Scenes with the Contemplative Landscape Model: Evidence from a Compact City Downtown Core. Remote Sens. 2020;12(21):16. doi: 10.3390/rs12213517. PubMed PMID: WOS:000593541800001.
366	Houlden V, Porto de Albuquerque J, Weich S, Jarvis S. Does nature make us happier? A spatial error model of greenspace types and mental wellbeing. Environ Plann. 2021;48(4):655-70. doi: 10.1177/2399808319887395.
367	Hsu YY, Hawken S, Sepasgozar S, Lin ZH. Beyond the Backyard: GIS Analysis of Public Green Space Accessibility in Australian Metropolitan Areas. Sustainability. 2022;14(8):25. doi: 10.3390/su14084694. PubMed PMID: WOS:000786360300001.
368	Hu A, Yabuki N, Fukuda T, Kaga H, Takeda S, Matsuo K. Harnessing multiple data sources and emerging technologies for comprehensive urban green space evaluation. Cities. 2023;143. doi: 10.1016/j.cities.2023.104562.
369	Hu X, Noskov A, Fan H, Novack T, Li H, Gu F, et al. Tagging the main entrances of public buildings based on OpenStreetMap and binary imbalanced learning. Int J Geogr Inf Sci. 2021;35(9):1773-801. doi: 10.1080/13658816.2020.1861282.
370	Huang, B. X., Chiou, S. C., & Li, W. Y. (2020). Accessibility and Street Network Characteristics of Urban Public Facility Spaces: Equity Research on Parks in Fuzhou City Based on GIS and Space Syntax Model. Sustainability, 12(9), 19. doi:10.3390/su12093618
371	Huang BX, Chiou SC, Li WY. Landscape Pattern and Ecological Network Structure in Urban Green Space Planning: A Case Study of Fuzhou City. Land. 2021;10(8):23. doi: 10.3390/land10080769. PubMed PMID: WOS:000690620200001.
372	Huang BX, Li WY, Ma WJ, Xiao H. Space Accessibility and Equity of Urban Green Space. Land. 2023;12(4):33. doi: 10.3390/land12040766. PubMed PMID: WOS:000984055100001.
373	Huang D, He F, Liu W. Using geospatial trajectories to explore how the COVID-19 pandemic affects the associations between environmental attributes and runnability of park trails. Health and Place. 2023;84. doi: 10.1016/j.healthplace.2023.103145. PubMed Central PMCID: PMC37976914.
374	Huang, H. C., Yang, H. L., Deng, X., Hao, C., Liu, Z. F., Liu, W., & Zeng, P. (2020). Analyzing the Influencing Factors of Urban Thermal Field Intensity Using Big-Data-Based GIS. Sustainable Cities and Society, 55, 9. doi:10.1016/j.scs.2020.102024
375	Huang, R., Liu, Y., Liang, S., Si, J., Di, S., Cai, M., . . . Zhao, Z. (2023). Social Value of Urban Green Space Based on Visitors’ Perceptions: The Case of the Summer Palace, Beijing, China. Forests, 14(11). doi:10.3390/f14112192
376	Huang X, Liu Y. Livability assessment of 101,630 communities in China’s major cities: A remote sensing perspective. Sci China Earth Sci. 2022;65(6):1073-87. doi: 10.1007/s11430-021-9896-4.
377	Huang YF, Yu PC, Xie P. Analysis and Optimized Location Selection of Comprehensive Green Space Supply in the Central Urban Area of Hefei Based on GIS. Buildings-Basel. 2023;13(11):16. doi: 10.3390/buildings13112731. PubMed PMID: WOS:001120850400001.
378	Huang YY, Lin T, Zhang GQ, Jones L, Xue XZ, Ye H, et al. Spatiotemporal patterns and inequity of urban green space accessibility and its relationship with urban spatial expansion in China during rapid urbanization period. Sci Total Environ. 2022;809:16. doi: 10.1016/j.scitotenv.2021.151123. PubMed PMID: WOS:000743246100004.
379	Huerta CM, Cafagna G. Snapshot of the Use of Urban Green Spaces in Mexico City during the COVID-19 Pandemic: A Qualitative Study. Int J Environ Res Public Health. 2021;18(8):23. doi: 10.3390/ijerph18084304. PubMed PMID: WOS:000644154300001.
380	Huerta CM. Rethinking the distribution of urban green spaces in Mexico City: Lessons from the COVID-19 outbreak. Urban For Urban Green. 2022;70:13. doi: 10.1016/j.ufug.2022.127525. PubMed PMID: WOS:000790467400009.
381	Huong DTV, Giang NB, Viet NQ, Phong DNN, Thu BT, editors. ANALYZING the EFFECTS of BLUE- GREEN-GREY INFRASTRUCTURE PATTERNS on LAND SURFACE TEMPERATURE: A CASE STUDY of HUE CITY. 42nd Asian Conference on Remote Sensing, ACRS 2021; 2021: Asian Association on Remote Sensing.
382	Hussainzad EA, Yusof MJM, Maruthaveeran S. Mapping Kabul's private urban green spaces using geographic information system-supervised classification. J Landsc Ecol. 2020;13(1):42-60. doi: 10.2478/jlecol-2020-0003.
383	Hussein WA, Al-Khafaji AS. Planning and Preservation of Natural Areas in Urban Contexts: Application of Biophilic Approach in Kufa City. Int J Sustainable Dev Plann. 2023;18(9):2829-37. doi: 10.18280/ijsdp.180921.
384	Hysa A, Hysa D. Blue-Green Factor (BGF) Indication as a Hybrid Method for Mapping the Spatial-temporal Dynamics of Post Socialist Urban Landscapes. J Digital Landsc Arch. 2022;2022(7):608-15. doi: 10.14627/537724056.
385	Ignatyev AV, editor Methodology for objects selection and classification of the urban planning system on the basis of voluntary geographic information. AIP Conference Proceedings; 2021: American Institute of Physics Inc.
386	Indira IN, Herdiansyah H, editors. Green open space implementation on the underground building. IOP Conference Series: Earth and Environmental Science; 2021: IOP Publishing Ltd.
387	Ionel S, Gheorghe D, Alin P, Costel B, Livia B, editors. STUDIES ON THE URBAN IMPACT OF THE LOCAL REGISTER OF GREEN SPACES AS A GIS TYPE INFORMATION SYSTEM. International Multidisciplinary Scientific GeoConference Surveying Geology and Mining Ecology Management, SGEM; 2022: International Multidisciplinary Scientific Geoconference.
388	Iraegui, E., Augusto, G., & Cabral, P. (2020). Assessing Equity in the Accessibility to Urban Green Spaces According to Different Functional Levels. Isprs International Journal of Geo-Information, 9(5), 16. doi:10.3390/ijgi9050308
389	Islam T, Ahmed Z, Kadir A, Ambinakudige S, Ahad I, Hassan R, et al. Influence of green space on land surface temperature in the coastal cities in Bangladesh. Environ Dev Sustainability. 2024. doi: 10.1007/s10668-024-05112-4.
390	Ismael D, Hutton N, Erten-Unal M, Considine C, Vandecar-Burdin T, Davis C, et al. Community-Centric Approaches to Coastal Hazard Assessment and Management in Southside Norfolk, Virginia, USA. Atmosphere. 2024;15(3):18. doi: 10.3390/atmos15030372. PubMed PMID: WOS:001191840200001.
391	Isola F, Lai S, Leone F, Zoppi C, editors. Can Planning Policies to Counter Hydro-Geological Hazard be Grounded on Ecosystem Service Assessment? Suggestions from a Sardinian Case Study. Lecture Notes in Computer Science (including subseries Lecture Notes in Artificial Intelligence and Lecture Notes in Bioinformatics); 2021: Springer Science and Business Media Deutschland GmbH.
392	Iswoyo H, Dariati T, Junardi D, editors. An assessment on land typology and achievement of government target for green space area development according to spatial plan 2005-2015 of Makassar city. IOP Conference Series: Earth and Environmental Science; 2020: IOP Publishing Ltd.
393	Izadbin, N., Mahmoudzadeh, H., & Ghorbani, R. (2024). An elucidation of comparative political ecology in urban areas regarding the allocation of urban green infrastructure. International Journal of Human Capital in Urban Management, 9(2), 299-316. doi:10.22034/IJHCUM.2024.02.08
394	Jamal S, Ajmal U. Assessment Of Neighbourhood Environmental Quality Using Analytical Hierarchy Process With GIS In Azamgarh City. Indian J Environ Prot. 2020;40(10):1009-23.
395	Jamal S, Ali MB. Determining urban growth in response to land use dynamics using multilayer perceptron and Markov chain models in a metropolitan city: past and future. Environ Dev Sustain. 2023:27. doi: 10.1007/s10668-023-03987-3. PubMed PMID: WOS:001084091000006.
396	Jamali A, Robati M, Nikoomaram H, Farsad F, Aghamohammadi H. Urban Resilience Assessment Using Hybrid MCDM Model Based on DEMATEL-ANP Method (DANP). J Indian Soc Remote Sens. 2023;51(4):893-915. doi: 10.1007/s12524-023-01670-8. PubMed PMID: WOS:000946421700001.
397	James M, Fry R, Mannello M, Anderson W, Brophy S. How does the built environment affect teenagers (aged 13–14) physical activity and fitness? A cross-sectional analysis of the ACTIVE Project. PLoS One. 2020;15(8 August). doi: 10.1371/journal.pone.0237784. PubMed Central PMCID: PMC32813745.
398	Jana C, Mandal D, Shrimali SS, Alam NM, Kumar R, Sena DR, et al. Assessment of urban growth effects on green space and surface temperature in Doon Valley, Uttarakhand, India. Environ Monit Assess. 2020;192(4). doi: 10.1007/s10661-020-8184-7. PubMed Central PMCID: PMC32236771.
399	Jang KM, Kim J, Lee HY, Cho H, Kim Y. Urban Green Accessibility Index: A Measure of Pedestrian-Centered Accessibility to Every Green Point in an Urban Area. Isprs International Journal of Geo-Information. 2020;9(10):14. doi: 10.3390/ijgi9100586. PubMed PMID: WOS:000582896600001.
400	Janzén T, Hammer M, Petersson M, Dinnétz P. Factors responsible for Ixodes ricinus presence and abundance across a natural-urban gradient. PLoS One. 2023;18(5 May). doi: 10.1371/journal.pone.0285841. PubMed Central PMCID: PMC37195993.
401	Janzén T, Choudhury F, Hammer M, Petersson M, Dinnétz P. Ticks - public health risks in urban green spaces. BMC Public Health. 2024;24(1):17. doi: 10.1186/s12889-024-18540-8. PubMed PMID: WOS:001201501900004.
402	Jasim O, Ali ARB, Hamed NH, editors. Urban expansion of Baghdad city and its impact on the formation of Thermal Island based upon Multi-Temporal Analysis of satellite images. IOP Conference Series: Materials Science and Engineering; 2020: Institute of Physics Publishing.
403	Jato-Espino D, Mayor-Vitoria F, Moscardó V, Capra-Ribeiro F, Bartolomé del Pino LE. Toward One Health: a spatial indicator system to model the facilitation of the spread of zoonotic diseases. Front Public Health. 2023;11. doi: 10.3389/fpubh.2023.1215574. PubMed Central PMCID: PMC37457260.
404	Jean MÈ, Morin C, Duchesne S, Pelletier G, Pleau M. Real-time model predictive and rule-based control with green infrastructures to reduce combined sewer overflows. Water Res. 2022;221. doi: 10.1016/j.watres.2022.118753. PubMed Central PMCID: PMC35749924.
405	Jean MÈ, Morin C, Ossa Ossa JE, Duchesne S, Pelletier G, Pleau M. Optimal distribution of green and grey infrastructures coupled with real time control of the sewer for combined sewer overflows control as an adaptation measure to climate change. Urban Water J. 2024;21(4):419-35. doi: 10.1080/1573062X.2024.2312497.
406	Jensen CU, Panduro TE, Lundhede TH, von Graevenitz K, Thorsen BJ. Who demands peri-urban nature? A second stage hedonic house price estimation of household's preference for peri-urban nature. Landsc Urban Plan. 2021;207:12. doi: 10.1016/j.landurbplan.2020.104016. PubMed PMID: WOS:000604739100001.
407	Jeon S, Kim S, Lee M, An H, Jung K, Um MJ, et al. Insights into the Pollutant Removal Performance of Stormwater Green Infrastructures: A Case Study of Detention Basins and Retention Ponds. Int J Environ Res Public Health. 2021;18(19):28. doi: 10.3390/ijerph181910104. PubMed PMID: WOS:000707744800001.
408	Jeong, D., Kim, M., Song, K., & Lee, J. (2021). Planning a Green Infrastructure Network to Integrate Potential Evacuation Routes and the Urban Green Space in a Coastal City: The Case Study of Haeundae District, Busan, South Korea. Science of the Total Environment, 761, 10. doi:10.1016/j.scitotenv.2020.143179
409	Jeong H, Ables M. THE ROLE OF GREEN SPACE IN URBAN GROWTH AND SOCIAL EQUITY IN DALLAS, TEXAS. The Routledge Handbook on Greening High-Density Cities: Climate, Society, and Health: Taylor and Francis; 2024. p. 237-53.
410	Jezzini Y, Assaf G, Assaad RH. Models and Methods for Quantifying the Environmental, Economic, and Social Benefits and Challenges of Green Infrastructure: A Critical Review. Sustainability. 2023;15(9):40. doi: 10.3390/su15097544. PubMed PMID: WOS:000988169400001.
411	Jezzini Y, Assaad RH, editors. Mitigating the Social Challenges of Green Infrastructure: A Social Vulnerability Index. Construction Research Congress 2024, CRC 2024; 2024: American Society of Civil Engineers (ASCE).
412	Jezzini Y, Assaad RH, Karaa F, editors. A Dynamic Agent-Based Optimization Model for Green Infrastructure to Address Flooding Risks. Computing in Civil Engineering 2023: Visualization, Information Modeling, and Simulation - Selected Papers from the ASCE International Conference on Computing in Civil Engineering 2023; 2024: American Society of Civil Engineers (ASCE).
413	Ji YW, Zhang L, Liu J, Zhong QC, Zhang XX. Optimizing Spatial Distribution of Urban Green Spaces by Balancing Supply and Demand for Ecosystem Services. J Chem. 2020;2020:8. doi: 10.1155/2020/8474636. PubMed PMID: WOS:000524525600001.
414	Ji YW, Zhang L, Gu XC, Zhang L. Study on the Spatial and Temporal Evolution of Regional Green Space Morphology Outside Built-Up Areas based on the Google Earth Engine and Biophysical Component Modeling. Land. 2023;12(12):22. doi: 10.3390/land12122184. PubMed PMID: WOS:001130804500001.
415	Jia P, Cao XX, Yang HX, Dai SQ, He P, Huang GL, et al. Green space access in the neighbourhood and childhood obesity. Obes Rev. 2021;22:12. doi: 10.1111/obr.13100. PubMed PMID: WOS:000548280200001.
416	Jia Z, Xu C, Luo W. Optimizing Green Infrastructure Implementation with a Land Parcel-Based Credit Trading Approach on Different Spatial Scales. Water Resour Manag. 2020;34(5):1709-23. doi: 10.1007/s11269-020-02520-9. PubMed PMID: WOS:000529469500001.
417	Jiang F, Tang L, Lin D, Chen X, Feng X, Chen C. Green View Index Estimation Method based on Three-dimensional Simulation of Urban Tree Landscape. J Geo-Inf Sci. 2021;23(12):2151-62. doi: 10.12082/dqxxkx.2021.210063.
418	Jiang YF, Li XL, Huang J. Zoning Optimization Method of a Riverfront Greenspace Service Function Oriented to the Cooling Effect: A Case Study in Shanghai. Int J Environ Res Public Health. 2022;19(23):32. doi: 10.3390/ijerph192316191. PubMed PMID: WOS:000897454500001.
419	Jie S, Ma J, editors. Analysis of Urban Green Space Landscape Pattern in Suzhou. Journal of Physics: Conference Series; 2020: Institute of Physics Publishing.
420	Jiye H, editor Online Plant Landscape Evaluation System of Minjiang Riverside Park in Fuzhou City Based on Analytic Hierarchy Process. Proceedings - 2021 13th International Conference on Measuring Technology and Mechatronics Automation, ICMTMA 2021; 2021: Institute of Electrical and Electronics Engineers Inc.
421	Jo Black K, Richards M. Eco-gentrification and who benefits from urban green amenities: NYC's high Line. Landsc Urban Plan. 2020;204. doi: 10.1016/j.landurbplan.2020.103900.
422	John A, Bhagyanathan A, editors. A GIS-based green infrastructure planning framework for water sensitive spatial planning. Int J Environ Sustainable Dev; 2024: Inderscience Publishers.
423	Jones, L., Holland, R. A., Ball, J., Sykes, T., Taylor, G., Ingwall-King, L., . . . S.-H. Peh, K. (2020). A place-based participatory mapping approach for assessing cultural ecosystem services in urban green space. People and Nature, 2(1), 123-137. doi:10.1002/pan3.10057
424	Joshi MY, Selmi W, Binard M, Nys GA, Teller J, editors. POTENTIAL for URBAN GREENING with GREEN ROOFS: A WAY towards SMART CITIES. ISPRS Annals of the Photogrammetry, Remote Sensing and Spatial Information Sciences; 2020: Copernicus GmbH.
425	Joshi MY, Rivière L, Mahy G, Teller J, editors. EFFECTIVENESS of GREEN ROOFS in STRENGTHENING ECOLOGICAL NETWORK. International Archives of the Photogrammetry, Remote Sensing and Spatial Information Sciences - ISPRS Archives; 2021: International Society for Photogrammetry and Remote Sensing.
426	Jung, C., Al Qassimi, N., Arar, M., & Awad, J. (2022). The Improvement of User Satisfaction for Two Urban Parks in Dubai, UAE: Bay Avenue Park and Al Ittihad Park. Sustainability (Switzerland), 14(6). doi:10.3390/su14063460
427	Jünger S. Land use disadvantages in Germany: A matter of ethnic income inequalities? Urban Stud. 2022;59(9):1819-36. doi: 10.1177/00420980211023206. PubMed PMID: WOS:000677283200001.
428	Juul V, Nordbø ECA. Examining activity-friendly neighborhoods in the Norwegian context: green space and walkability in relation to physical activity and the moderating role of perceived safety. BMC Public Health. 2023;23(1). doi: 10.1186/s12889-023-15170-4. PubMed Central PMCID: PMC36747160.
429	Kaczynski AT, Hughey SM, Stowe EW, Wende ME, Hipp JA, Oliphant EL, et al. ParkIndex: Validation and application of a pragmatic measure of park access and use. Prev Med Rep. 2020;20:8. doi: 10.1016/j.pmedr.2020.101218. PubMed PMID: WOS:000645566100047.
430	Kadhim N, Ismael NT, Kadhim NM. Urban Landscape Fragmentation as an Indicator of Urban Expansion Using Sentinel-2 Imageries. Civ eng j. 2022;8(9):1799-814. doi: 10.28991/CEJ-2022-08-09-04.
431	Kajosaari A, Laatikainen TE. Adults' leisure-time physical activity and the neighborhood built environment: a contextual perspective. Int J Health Geogr. 2020;19(1):13. doi: 10.1186/s12942-020-00227-z. PubMed PMID: WOS:000570643200001.
432	Kajosaari A, Pasanen TP. Restorative benefits of everyday green exercise: A spatial approach. Landsc Urban Plan. 2021;206:11. doi: 10.1016/j.landurbplan.2020.103978. PubMed PMID: WOS:000597319200007.
433	Kajosaari A, Hasanzadeh K, Fagerholm N, Nummi P, Kuusisto-Hjort P, Kyttä M. Predicting context-sensitive urban green space quality to support urban green infrastructure planning. Landsc Urban Plan. 2024;242:12. doi: 10.1016/j.landurbplan.2023.104952. PubMed PMID: WOS:001124256100001.
434	Kale E, De Groeve M, Pinnel L, Erkan Y, Hacigüzeller P, Orr SA, et al. Mapping Vertical Greening on Urban Built Heritage Exposed to Environmental Stressors–A Case Study in Antwerp, Belgium. Sustainability (Switzerland). 2023;15(17). doi: 10.3390/su151712987.
435	Karabakan B, Mert Y. Measuring the Green Infrastructure Resilience in Turkey. Chin J Urb Environ Stud. 2021;9(3). doi: 10.1142/S2345748121500147.
436	Kasniza Jumari, N. A. S., Ahmed, A. N., Huang, Y. F., Ng, J. L., Koo, C. H., Chong, K. L., . . . Elshafie, A. (2023). Analysis of urban heat islands with landsat satellite images and GIS in Kuala Lumpur Metropolitan City. Heliyon, 9(8). doi:10.1016/j.heliyon.2023.e18424
437	Kaur R, Gupta K. Blue-Green Infrastructure (BGI) network in urban areas for sustainable storm water management: A geospatial approach. City Environ Interact. 2022;16. doi: 10.1016/j.cacint.2022.100087.
438	Kausar A, Afsar S, Wazir Z, Lahori AH, Afzal A, Arif J, et al. Land Use Analysis of Central Business District (CBD) of Metropolis Saddar Karachi through SRS/GIS Techniques. Ecol Quest. 2021;33(1). doi: 10.12775/EQ.2022.009.
439	Kazemi F, Hosseinpour N. GIS-based land-use suitability analysis for urban agriculture development based on pollution distributions. Land Use Pol. 2022;123:15. doi: 10.1016/j.landusepol.2022.106426. PubMed PMID: WOS:000883798400006.
440	Kemarau RA, Eboy OV, editors. Analyses Water Bodies Effect in Mitigation of Urban Heat Effect: Case Study Small Size Cities Kuching, Sarawak. IOP Conference Series: Earth and Environmental Science; 2020: Institute of Physics Publishing.
441	Khaleefah N, Alwan WS, editors. Green Zone Planning for City Sustainability. IOP Conference Series: Earth and Environmental Science; 2022: IOP Publishing Ltd.
442	Khalil M, Kumar JS, editors. Temporal Analysis of Land Surface Temperatures Dynamics in Damascus, Syria, Using Google Earth Engine. 2024 IEEE Mediterranean and Middle-East Geoscience and Remote Sensing Symposium, M2GARSS 2024 - Proceedings; 2024: Institute of Electrical and Electronics Engineers Inc.
443	Khamitova SM, Khamitov PS, Fedchenko EI, Ivanova MA, Yuzhakov DE, editors. Formation of the cultural landscape of urban environment using Geographic Information Systems Technology. IOP Conference Series: Earth and Environmental Science; 2020: Institute of Physics Publishing.
444	Khan, A., Papazoglou, E. G., Cartalis, C., Philippopoulos, K., Vasilakopoulou, K., & Santamouris, M. (2022). On the mitigation potential and urban climate impact of increased green infrastructures in a coastal mediterranean city. Building and Environment, 221, 18. doi:10.1016/j.buildenv.2022.109264
445	Khan B, Yang S, Hong W, Yan H, editors. Extraction of urban green spaces based on Gaofen-2 satellite imagery. IOP Conference Series: Earth and Environmental Science; 2021: IOP Publishing Ltd.
446	Khan MM, Akram MT, Khan MA, Al-Yahyai R, Qadri RWK, Janke R. Urban Soils and Their Management: A Multidisciplinary Approach. Soils in Urban Ecosystem: Springer Nature; 2022. p. 137-57.
447	Khanyile S, Fatti CC. Interrogating park access and equity in Johannesburg, South Africa. Environ Urban. 2022;34(1):10-31. doi: 10.1177/09562478221083891.
448	Kharebava N, Nikolaishvili D, Tsitsagi M. Satellite-Based Analysis of Landscapes Transformation in Tbilisi, Georgia. Bull Georgian Natl Acad Sci. 2024;18(1):99-104.
449	Khodakarami L. Spatial modeling of micro-scale carbon dioxide sources and sinks in urban environments: A novel approach to quantify urban impacts on global warming. Greenh Gases. 2024;14(3):470-91. doi: 10.1002/ghg.2273. PubMed PMID: WOS:001204128300001.
450	Khudhair GA, editor The extent of Application of Environmentally Friendly Designs in Private Educational Buildings Private Kindergarten/Al-Karkh II as A case Study. IOP Conference Series: Earth and Environmental Science; 2022: Institute of Physics.
451	Kil, S. H., Park, H. M., Park, M., Kim, Y. I., & Lee, E. (2023). Location Selection of Urban Rooftop Greenhouses in Seoul Based on AHP and GIS. Land, 12(12). doi:10.3390/land12122187
452	Kim C, Kim J. Urban sprawl and leisure time physical activity. Sport Manag Rev. 2022;25(4):608-30. doi: 10.1080/14413523.2021.1972664. PubMed PMID: WOS:000723543300001.
453	Kim EJ, Jin S. Walk Score and Neighborhood Walkability: A Case Study of Daegu, South Korea. Int J Environ Res Public Health. 2023;20(5). doi: 10.3390/ijerph20054246. PubMed Central PMCID: PMC36901257.
454	Kim H, Oh K, Lee D. Establishment of a geographic information system‐based algorithm to analyze suitable locations for green roofs and roadside trees. Appl Sci. 2021;11(16). doi: 10.3390/app11167368.
455	Kim J, Lee S, Ramos W. Investigating the relationship between accessibility of green space and adult obesity rates: A secondary data analysis in the united states. J Prev Med Public Health. 2021;54(3):208-17. doi: 10.3961/JPMPH.20.625. PubMed Central PMCID: PMC34092067.
456	Kim JH, Lee S, Hipp JR, Ki D. Decoding urban landscapes: Google street view and measurement sensitivity. Computers, Environment and Urban Systems. 2021;88. doi: 10.1016/j.compenvurbsys.2021.101626.
457	Kim Y, Cho J, Wen F, Choi S. The built environment and asthma: Los Angeles case study. J Public Health. 2023;31(1):57-64. doi: 10.1007/s10389-020-01417-6.
458	Kimic K, Polko P, editors. GREENERY AS A MATTER OF SECURITY FOR CITIZENS INVOLVED IN DIGITAL CRIME MAPPING BY THE USE OF GIS-BASED TOOL IN POLAND. Public Recreation and Landscape Protection - With Environment Hand in Hand… Proceedings of the 13th Conference; 2022: Mendel University in Brno.
459	Kinnunen A, Lampinen J, editors. Urban biodiversity and carbon sinks - Do they overlap? Case study of Helsinki Metropolitan Area, Finland. IOP Conference Series: Earth and Environmental Science; 2022: Institute of Physics.
460	Kinoshita T, Ozaki T. Estimation of possible locations for green roofs and bioswales and analysis of the effect of their implementation on stormwater runoff control. Front Clim. 2024;6. doi: 10.3389/fclim.2024.1287386.
461	Kirby MG, Scott AJ, Walsh CL. Translating policy to place: exploring cultural ecosystem services in areas of Green Belt through participatory mapping. Ecosystems Peo. 2023;19(1). doi: 10.1080/26395916.2023.2276752.
462	Klubov S, Rozhkova I, Tretyakov V, Dmitriev V, editors. Watershed of a small river as source of contaminants and biogenic elements. E3S Web of Conferences; 2021: EDP Sciences.
463	Kmail, A. B., & Onyango, V. (2020). A GIS-based assessment of green space accessibility: case study of Dundee. Applied Geomatics, 12(4), 491-499. doi:10.1007/s12518-020-00314-7
464	Knox-Hayes J, Osorio JC, Stamler N, Dombrov M, Winer R, Smith MH, et al. The compound risk of heat and COVID-19 in New York City: riskscapes, physical and social factors, and interventions. Local Environ. 2023;28(6):699-727. doi: 10.1080/13549839.2023.2187362. PubMed PMID: WOS:000973555600001.
465	Kocan, N. (2020). DETERMINATION OF THE ECOLOGICAL INTEGRITY OF URBAN OPEN GREEN AREAS BY CONNECTION ANALYSIS: AN EXAMPLE OF USAK CITY, TURKEY. Fresenius Environmental Bulletin, 29(9A), 8060-8071. Retrieved from <Go to ISI>://WOS:000629180200012
466	Kocan N. DETERMINATION OF URBAN SPRAWL ON ECOLOGICAL NETWORK USING EDGE ANALYSIS: A CASE STUDY OF USAK (TURKEY). J Environ Eng Landsc Manag. 2021;29(3):187-99. doi: 10.3846/jeelm.2021.14643. PubMed PMID: WOS:000691249100002.
467	Koh, Y. F., Loc, H. H., & Park, E. (2022). Towards a "City in Nature": Evaluating the Cultural Ecosystem Services Approach Using Online Public Participation GIS to Support Urban Green Space Management. Sustainability, 14(3), 19. doi:10.3390/su14031499
468	Kolasa-Więcek A, Suszanowicz D. The green roofs for reduction in the load on rainwater drainage in highly urbanised areas. Environ Sci Pollut Res. 2021;28(26):34269-77. doi: 10.1007/s11356-021-12616-3. PubMed Central PMCID: PMC33523377.
469	Kolbina O, Yagotinceva N, Bogdanov P, Istomin E, Vagizov M, editors. The use of information and infocommunication technologies in the management of urban forests of St. Petersburg using geographic information systems. IOP Conference Series: Earth and Environmental Science; 2020: Institute of Physics Publishing.
470	Kolcsár, R. A., Csete, Á. K., Kovács-Győri, A., & Szilassi, P. (2022). Age-group-based evaluation of residents’ urban green space provision: Szeged, Hungary. A case study. Hungarian Geographical Bulletin, 71(3), 249-269. doi:10.15201/hungeobull.71.3.3
471	Kolecka N, Ginzler C, Martin MG, Tobias S. Airborne LiDAR Enables Measurements of "Greenness" Observed from the Human Perspective. GI_Forum. 2023;11(2):32-46. doi: 10.1553/giscience2023_02_s32.
472	Koliotsis PTA, Papadopoulou MP. Spatial analysis of the accessibility of urban greenspace at the city level. Eur J of Environ Sci. 2020;10(1):15-21. doi: 10.14712/23361964.2020.3.
473	Kong XQ, Sun Y, Xu CY. Effects of Urbanization on the Dynamics and Equity of Access to Urban Parks from 2000 to 2015 in Beijing, China. Forests. 2021;12(12):15. doi: 10.3390/f12121796. PubMed PMID: WOS:000737887400001.
474	Kopp J, Frajer J, Novotná M, Preis J, Dolejš M. Comparison of ecohydrological and climatological zoning of the cities: Case study of the city of pilsen. ISPRS International Journal of Geo-Information. 2021;10(5). doi: 10.3390/ijgi10050350.
475	Korah PI, Akaateba MA, Akanbang BAA. Spatio-temporal patterns and accessibility of green spaces in Kumasi, Ghana. Habitat Int. 2024;144:12. doi: 10.1016/j.habitatint.2024.103010. PubMed PMID: WOS:001164397100001.
476	Korah PI, Cobbinah PB, Adu P. Beyond the known: Walking accessibility twist to new cities. Habitat Int. 2024;144:9. doi: 10.1016/j.habitatint.2023.102997. PubMed PMID: WOS:001166063800001.
477	Korgaonkar Y, Guertin DP, Meixner T, Goodrich DC. Hydrological Modeling of Green Infrastructure to Quantify Its Effect on Flood Mitigation and Water Availability in the High School Watershed in Tucson, AZ. Isprs International Journal of Geo-Information. 2021;10(7):16. doi: 10.3390/ijgi10070443. PubMed PMID: WOS:000676553200001.
478	Korpilo S, Kajosaari A, Rinne T, Hasanzadeh K, Raymond CM, Kyttä M. Coping With Crisis: Green Space Use in Helsinki Before and During the COVID-19 Pandemic. Front Sustain Cities. 2021;3. doi: 10.3389/frsc.2021.713977.
479	Korpilo S, Kaaronen RO, Olafsson AS, Raymond CM. Public participation GIS can help assess multiple dimensions of environmental justice in urban green and blue space planning. Appl Geogr. 2022;148:13. doi: 10.1016/j.apgeog.2022.102794. PubMed PMID: WOS:000872114800001.
480	Korpilo, S., Nyberg, E., Vierikko, K., Nieminen, H., Arciniegas, G., & Raymond, C. M. (2023). Developing a Multi-sensory Public Participation GIS (MSPPGIS) method for integrating landscape values and soundscapes of urban green infrastructure. Landscape and Urban Planning, 230, 14. doi:10.1016/j.landurbplan.2022.104617
481	Kovács-Györi, A., Gruber, G., Mehaffy, M., & Ma, L. (2022). Towards Liveable Urban Densities Using a GIS-Based Assessment Methodology. Built Environment, 48(3), 415-428. doi:10.2148/benv.48.3.415
482	Krellenberg K, Artmann M, Stanley C, Hecht R. What to do in, and what to expect from, urban green spaces - Indicator-based approach to assess cultural ecosystem services. Urban For Urban Green. 2021;59:18. doi: 10.1016/j.ufug.2021.126986. PubMed PMID: WOS:000632597600007.
483	Krenz K, Dhanani A, McEachan RRC, Sohal K, Wright J, Vaughan L. Linking the Urban Environment and Health: An Innovative Methodology for Measuring Individual-Level Environmental Exposures. Int J Environ Res Public Health. 2023;20(3). doi: 10.3390/ijerph20031953.
484	Kriehn E, Tamminga K, Flohr T. Spatial Indices for Convivial Greenstreets. Sustainability. 2023;15(24):23. doi: 10.3390/su152416781. PubMed PMID: WOS:001136176500001.
485	Kruize H, van Kamp I, van den Berg M, van Kempen E, Wendel-Vos W, Ruijsbroek A, et al. Exploring mechanisms underlying the relationship between the natural outdoor environment and health and well-being - Results from the PHENOTYPE project. Environ Int. 2020;134:10. doi: 10.1016/j.envint.2019.105173. PubMed PMID: WOS:000501344500034.
486	Kryukov VA, Golubeva EI. Assessment of the contribution of environmental and social factors to liveability in Moscow. Vestn Mosk Univ Ser 5 Geogr. 2020;2020(4):32-41.
487	Kryukov VA, Golubeva EI. Elk Island (Losinyi Ostrov) national park: transformation of regulations in urban environment*. Vestn Of St Peterbg Univ Earth Sci. 2022;67(1):181-98. doi: 10.21638/spbu07.2022.110.
488	Kryukov VA, Golubeva EI. Urban Livability: A Place of Environmental Compounds in a Mindset. Springer Geography. Part F1411: Springer Science and Business Media Deutschland GmbH; 2023. p. 295-314.
489	Krzywnicka, I., & Jankowska, P. (2021). The accessibility of public urban green space. A case study of białystok city. Acta Scientiarum Polonorum, Administratio Locorum, 20(3), 203-214. doi:10.31648/aspal.6794
490	Kublitckii AO, Rogov AA, editors. Developing a System of Electronic Means for Monitoring, Controlling and Diagnostics of the State of Forested Areas of the Urban Environment. Proceedings of the 2021 IEEE Conference of Russian Young Researchers in Electrical and Electronic Engineering, ElConRus 2021; 2021: Institute of Electrical and Electronics Engineers Inc.
491	Kukulska-Koziel A, Noszczyk T, Gorzelany J, Mlocek W. Greenery in times of crisis: Accessibility, residents ' travel preferences and the impact of travel time. Land Use Pol. 2024;141:13. doi: 10.1016/j.landusepol.2024.107130. PubMed PMID: WOS:001219193500001.
492	Kumar A, Mukherjee M, Rashiq A, Edupuganti SR, editors. EFFECTS OF GREEN INFRASTRUCTURE ON PARTICULATE MATTER POLLUTION CONCENTRATION - DELID CASE STUDY. ZEMCH International Conference; 2022: ZEMCH Network.
493	Kumar D, Shekhar S. Developing an Approach for Assessing Urban Blue-Green Spaces Towards Sustainable Urban Growth Through Retrospective Cyber Metrics Analysis of Operational Estimations Approaches. J Landsc Ecol. 2021;14(3):12-51. doi: 10.2478/jlecol-2021-0016.
494	Kurlovich DM, Usova IP, Sysoyeva VA, editors. Cartographic and geoinformational support for development of green urban planning in the Republic of Belarus. InterCarto, InterGIS; 2021: Lomonosov Moscow State University.
495	Kurniawan HB, Roychansyah MS. THE SOCIAL EQUITY OF PUBLIC GREEN OPEN SPACE ACCESSIBILITY: THE CASE OF SOUTH TANGERANG, INDONESIA. Geogr Environ Sustain. 2023;16(1):45-54. doi: 10.24057/2071-9388-2022-124.
496	Kurtz K. Prendersi Cura: Taking care of nature in Perugia, Italy. Land Use Pol. 2024;141:14. doi: 10.1016/j.landusepol.2024.107131. PubMed PMID: WOS:001219397300001.
497	Kwon OH, Hong I, Yang J, Wohn DY, Jung WS, Cha M. Urban green space and happiness in developed countries. EPJ Data Sci. 2021;10(1):13. doi: 10.1140/epjds/s13688-021-00278-7. PubMed PMID: WOS:000656076000001.
498	La Rosa D, Privitera R, editors. Green Infrastructure and Private Property: The Crucial Relationship for the Sustainable Future of Cities. Lecture Notes in Computer Science (including subseries Lecture Notes in Artificial Intelligence and Lecture Notes in Bioinformatics); 2020: Springer Science and Business Media Deutschland GmbH.
499	Labib SM, Lindley S, Huck JJ. Scale effects in remotely sensed greenspace metrics and how to mitigate them for environmental health exposure assessment. Comput Environ Urban Syst. 2020;82:15. doi: 10.1016/j.compenvurbsys.2020.101501. PubMed PMID: WOS:000542079600006.
500	Labib SM, Lindley S, Huck JJ. Spatial dimensions of the influence of urban green-blue spaces on human health: A systematic review. Environ Res. 2020;180:22. doi: 10.1016/j.envres.2019.108869. PubMed PMID: WOS:000502420600048.
501	Labib SM, Huck JJ, Lindley S. Modelling and mapping eye-level greenness visibility exposure using multi-source data at high spatial resolutions. Sci Total Environ. 2021;755. doi: 10.1016/j.scitotenv.2020.143050. PubMed Central PMCID: PMC33129523.
502	Labib SM, Lindley S, Huck JJ. Estimating multiple greenspace exposure types and their associations with neighbourhood premature mortality: A socioecological study. Sci Total Environ. 2021;789:14. doi: 10.1016/j.scitotenv.2021.147919. PubMed PMID: WOS:000677550300015.
503	Lai, K. Y., Sarkar, C., Sun, Z. W., & Scott, I. (2020). Are greenspace attributes associated with perceived restorativeness? A comparative study of urban cemeteries and parks in Edinburgh, Scotland. Urban Forestry & Urban Greening, 53, 9. doi:10.1016/j.ufug.2020.126720
504	Lai S, Leone F, Zoppi C. Spatial Distribution of Surface Temperature and Land Cover: A Study Concerning Sardinia, Italy. Sustainability. 2020;12(8):20. doi: 10.3390/su12083186. PubMed PMID: WOS:000535598700119.
505	Lak A, Khodakarim S, Myint PK, Baradaran HR. The influencing factors of elder-friendly public open spaces promoting older adults' health in deprived urban neighborhoods: Partial Least Square Structural Equation Modeling approach. Front Public Health. 2023;11:10. doi: 10.3389/fpubh.2023.1143289. PubMed PMID: WOS:000976349400001.
506	Lam TM, Wang ZY, Vaartjes I, Karssenberg D, Ettema D, Helbich M, et al. Development of an objectively measured walkability index for the Netherlands. Int J Behav Nutr Phys Act. 2022;19(1):16. doi: 10.1186/s12966-022-01270-8. PubMed PMID: WOS:000789832600001.
507	Lambarki R, Achbab E, Maanan M, Rhinane H, editors. Evaluation of the potential of green roofs applied to an urban fabric using gis and remote sensing data case of the nador city / morocco. International Archives of the Photogrammetry, Remote Sensing and Spatial Information Sciences - ISPRS Archives; 2022: International Society for Photogrammetry and Remote Sensing.
508	Lampinen, J., García-Antúnez, O., Lechner, A. M., Olafsson, A. S., Gulsrud, N. M., & Raymond, C. M. (2023). Mapping public support for urban green infrastructure policies across the biodiversity-climate-society-nexus. Landscape and Urban Planning, 239, 11. doi:10.1016/j.landurbplan.2023.104856
509	Lan X, Liu Z, Chen X, Lin K, Cheng L. Trade-off between carbon sequestration and water loss for vegetation greening in China. Agric Ecosyst Environ. 2021;319. doi: 10.1016/j.agee.2021.107522.
510	Lang QL, Wan ZY, Zhang JQ, Zhang YC, Zhu D, Liu GX. Resilience Assessment and Enhancement Strategies for Urban Transportation Infrastructure to Cope with Extreme Rainfalls. Sustainability. 2024;16(11):25. doi: 10.3390/su16114780. PubMed PMID: WOS:001246776500001.
511	Lanza K, Alcazar M, Hoelscher DM, Kohl HW. Effects of trees, gardens, and nature trails on heat index and child health: design and methods of the Green Schoolyards Project. BMC Public Health. 2021;21(1):12. doi: 10.1186/s12889-020-10128-2. PubMed PMID: WOS:000609496100035.
512	Larkin A, Gu X, Chen LZ, Hystad P. Predicting perceptions of the built environment using GIS, satellite and street view image approaches. Landsc Urban Plan. 2021;216:10. doi: 10.1016/j.landurbplan.2021.104257. PubMed PMID: WOS:000709881100001.
513	Łaszkiewicz E, Czembrowski P, Kronenberg J. Creating a map of the social functions of urban green spaces in a city with poor availability of spatial data: A sociotope for lodz. Land. 2020;9(6). doi: 10.3390/LAND9060183.
514	Łaszkiewicz E, Sikorska D. Children's green walk to school: An evaluation of welfare-related disparities in the visibility of greenery among children. Environmental Science and Policy. 2020;110:1-13. doi: 10.1016/j.envsci.2020.05.009.
515	Łaszkiewicz E, Wolff M, Andersson E, Kronenberg J, Barton DN, Haase D, et al. Greenery in urban morphology: a comparative analysis of differences in urban green space accessibility for various urban structures across European cities. Ecol Soc. 2022;27(3). doi: 10.5751/ES-13453-270322.
516	Latasa I, Laurenz A, Sádaba J. Urban green infrastructure as a strategy to address urban energy efficiency and sustainability. A case study of milagrosa (pamplona). Sustainability (Switzerland). 2022;14(1). doi: 10.3390/su14010028.
517	Latasa I, Laurenz A. The Residual Spaces of Developmental Urbanism as Opportunity for Green Cities and Improvement of Human Wellbeing. Land. 2023;12(4):30. doi: 10.3390/land12040764. PubMed PMID: WOS:000979034200001.
518	Le, T., Kyle, G. T., & Tran, T. (2024). Using public participation gis to understand texas coastal communities’ perceptions and preferences for urban green space development in connection to their perceptions of flood risk. Urban Forestry and Urban Greening, 95. doi:10.1016/j.ufug.2024.128330
519	Le TP, Hoang PH, Nguyen LX, Bui TN, Pham TL, Tran BQ. URBAN QUALITY OF LIFE EVALUATION USING LAND PRICE WITH STATUS-QUALITY TRADE-OFF THEORY AND ECOSYSTEM SERVICES. Int J Strateg Prop Manag. 2023;27(2):92-104. doi: 10.3846/ijspm.2023.19124. PubMed PMID: WOS:000994673600001.
520	Le Y, Huang SY. Prediction of Urban Trees Planting Base on Guided Cellular Automata to Enhance the Connection of Green Infrastructure. Land. 2023;12(8):18. doi: 10.3390/land12081479. PubMed PMID: WOS:001056118400001.
521	leBrasseur R. Linking human wellbeing and urban greenspaces: Applying the SoftGIS tool for analyzing human wellbeing interaction in Helsinki, Finland. Front Environ Sci. 2022;10:31. doi: 10.3389/fenvs.2022.950894. PubMed PMID: WOS:000856057500001.
522	leBrasseur R. Mapping Green Infrastructure Based on Multifunctional Ecosystem Services: A Sustainable Planning Framework for Utah's Wasatch Front. Sustainability. 2022;14(2):22. doi: 10.3390/su14020825. PubMed PMID: WOS:000757350800001.
523	Lebrasseur, R. (2022). Cultural Greenspaces: Synthesizing Knowledge and Experience in Nova Scotia’s African-Canadian Communities through Participatory Research and SoftGIS. Social Sciences, 11(7). doi:10.3390/socsci11070281
524	leBrasseur R. Citizen Sensing within Urban Greenspaces: Exploring Human Wellbeing Interactions in Deprived Communities of Glasgow. Land. 2023;12(7). doi: 10.3390/land12071391.
525	Leclercq A, Berger C, Grandjean M, Quadu F, Hanin Y. Towards an operational urban green and blue grid: typo-morphological and urban planning approach enhanced via a WebGIS on the cross-border basin of the Sambre. CyberGeo. 2023;2023. doi: 10.4000/cybergeo.40104.
526	Ledda A, Kubacka M, Calia G, Bródka S, Serra V, De Montis A. Italy vs. Poland: A Comparative Analysis of Regional Planning System Attitudes toward Adaptation to Climate Changes and Green Infrastructures. Sustainability. 2023;15(3):18. doi: 10.3390/su15032536. PubMed PMID: WOS:000932560300001.
527	Lee D, Choi C. An Analysis of the Effects of Development-Restricted Areas on Land Price Using Spatial Analysis. Land. 2021;10(6):21. doi: 10.3390/land10060660. PubMed PMID: WOS:000666078100001.
528	Lee JH. Collaborative spatial planning for blue-green infrastructure using the spatial q methodology: case study of Siheung Hojobul Wetland, Korea. Landsc Ecol Eng. 2021;17(4):481-91. doi: 10.1007/s11355-021-00468-5. PubMed PMID: WOS:000665741200001.
529	Lee K, Kwan MP. Interpretation of contextual influences with explanatory tools: Travel mode likelihood mapping using GPS trajectories. Trans GIS. 2021;25(3):1301-30. doi: 10.1111/tgis.12729. PubMed PMID: WOS:000618052600001.
530	Lee K. Association between depression and green space before and after the COVID-19: Panel data evidence in South Korea. J Korean Soc Surv Geod Photogramm Cartogr. 2022;40(6):459-67. doi: 10.7848/ksgpc.2022.40.6.459.
531	Lee KS, Min HS, Jeon JH, Choi YJ, Bang JH, Sung HK. The association between greenness exposure and COVID-19 incidence in South Korea: An ecological study. Sci Total Environ. 2022;832. doi: 10.1016/j.scitotenv.2022.154981. PubMed Central PMCID: PMC35378185.
532	Lee S, Lee C, Xu M, Li W, Ory M. People living in disadvantaged areas faced greater challenges in staying active and using recreational facilities during the COVID-19 pandemic. Health and Place. 2022;75. doi: 10.1016/j.healthplace.2022.102805. PubMed Central PMCID: PMC35443226.
533	Lehto C, Hedblom M, Filyushkina A, Ranius T. Seeing through their eyes: Revealing recreationists ' landscape preferences through viewshed analysis and machine learning. Landsc Urban Plan. 2024;248:11. doi: 10.1016/j.landurbplan.2024.105097. PubMed PMID: WOS:001233602900001.
534	Lei Z, Luo J, Cao L. Reconstruction strategies for SWMM-based campus landscape stormwater management. WIT Trans Ecol Environ. 2020;249:351-61. doi: 10.2495/SC200291.
535	Lepoglavec K, Papes O, Lovric V, Raspudic A, Nevecerel H. Accessibility of Urban Forests and Parks for People with Disabilities in Wheelchairs, Considering the Surface and Longitudinal Slope of the Trails. Sustainability. 2023;15(10):20. doi: 10.3390/su15107741. PubMed PMID: WOS:000997302800001.
536	Lestari AT, Wahyuningsih E, Syaputra M, Suparyana PK, editors. Assessment of urban tree condition using VTA at Urban Green Space of Mataram University Rectorate. IOP Conference Series: Earth and Environmental Science; 2021: IOP Publishing Ltd.
537	Letellier N, Yang JA, Alismail S, Nukavarapu N, Hartman SJ, Rock CL, et al. Exploring the impact of environmental exposure changes on metabolic biomarkers: A 6-month GPS-GIS study among women with overweight or obesity. Environ Res. 2024;243:7. doi: 10.1016/j.envres.2023.117881. PubMed PMID: WOS:001141718100001.
538	Leulmi L, Lazri Y, Abdelkebir B, Bensehla S. ASSESSMENT OF THE EFFECT OF LAND USE AND LAND COVER (LULC) CHANGE ON DEPTH RUNOFF: CASE STUDY OF SKIKDA FLOODS EVENT. Bul Serbian Geograp Soc. 2023;103(2):145-60. doi: 10.2298/GSGD2302145L.
539	Li C, Khan S, Sahito N, Mangi MY, Alonazi WB. Examining the informal urban growth trends in a Port city. Heliyon. 2023;9(12):20. doi: 10.1016/j.heliyon.2023.e22581. PubMed PMID: WOS:001128899800001.
540	Li S, Zhao Y, Xiao W, Zhang H. Spatial and Temporal Differentiation of Landscape Ecological Quality in Chaohu River Basin. Nongye Jixie Xuebao. 2020;51(1):203-13. doi: 10.6041/j.issn.1000-1298.2020.01.022.
541	Li JN, Wang JW, Niu JL. Elderly residents' uses of fragmented outdoor spaces in public housing estates in Hong Kong--Decoding causality and heat-risk exposure. Build Environ. 2023;245:16. doi: 10.1016/j.buildenv.2023.110912. PubMed PMID: WOS:001092540200001.
542	Li, L., Uyttenhove, P., & Van Eetvelde, V. (2020). Planning green infrastructure to mitigate urban surface water flooding risk – A methodology to identify priority areas applied in the city of Ghent. Landscape and Urban Planning, 194. doi:10.1016/j.landurbplan.2019.103703
543	Li LQ, Li S, Ma XG, Yan YQ. Effects of Urban Green Infrastructure Designs on Soil Bacterial Community Composition and Function. Ecosystems. 2023;26(4):815-25. doi: 10.1007/s10021-022-00797-y. PubMed PMID: WOS:000869361800001.
544	Li MS, Xue F, Yeh AGO. Bi-objective analytics of 3D visual-physical nature exposures in high-rise high-density cities for landscape and urban planning. Landsc Urban Plan. 2023;233:12. doi: 10.1016/j.landurbplan.2023.104714. PubMed PMID: WOS:000946670500001.
545	Li Q, Wang S, editors. Study on ecological environment vulnerability of lower mountainous areas and hilly landscape. Proceedings of the 7th Academic Conference of Geology Resource Management and Sustainable Development; 2020: Aussino Academic Publishing House.
546	Li Q, Peng KL, Cheng P. Community-Level Urban Green Space Equity Evaluation Based on Spatial Design Network Analysis (sDNA): A Case Study of Central Wuhan, China. Int J Environ Res Public Health. 2021;18(19):18. doi: 10.3390/ijerph181910174. PubMed PMID: WOS:000707972400001.
547	Li S, Kazemi H, Rockaway TD. Statistical modelling of hydrological performance in a suite of green infrastructure practices. Water Sci Technol. 2021;84(12):3663-75. doi: 10.2166/wst.2021.447. PubMed Central PMCID: PMC34928834.
548	Li S, Yang B. How important are the park size and shape to a park system’s performance? An exploration with big data in Tucson, Arizona, USA. Socio Ecol Pract Res. 2021;3(3):281-91. doi: 10.1007/s42532-021-00086-3.
549	Li T, Jia BQ, Li XT, Zhang QM, Fang YX. Phased responses of urban tree canopy cover changes to urbanization process within Beijing's built-up area: An analytical framework coupling state, transition, and drivers. Ecol Indic. 2024;159:14. doi: 10.1016/j.ecolind.2024.111710. PubMed PMID: WOS:001185848500001.
550	Li X, Zhang X, Jia T. Humanization of nature: Testing the influences of urban park characteristics and psychological factors on collegers’ perceived restoration. Urban For Urban Greening. 2023;79. doi: 10.1016/j.ufug.2022.127806.
551	Li X, Shang WL, Liu QM, Liu X, Lyu Z, Ochieng W. Towards a sustainable city: Deciphering the determinants of restorative park and spatial patterns. Sust Cities Soc. 2024;104:15. doi: 10.1016/j.scs.2024.105292. PubMed PMID: WOS:001195987700001.
552	Li XJ. Investigating the spatial distribution of resident's outdoor heat exposure across neighborhoods of Philadelphia, Pennsylvania using urban microclimate modeling. Sust Cities Soc. 2021;72:9. doi: 10.1016/j.scs.2021.103066. PubMed PMID: WOS:000687428400004.
553	Li XL, Xiu CL, Wei Y, He HS. Evaluating Methodology for the Service Extent of Refugee Parks in Changchun, China. Sustainability. 2020;12(14):16. doi: 10.3390/su12145715. PubMed PMID: WOS:000555951400001.
554	Li XX, Xia GZ, Lin T, Xu ZL, Wang Y. Construction of Urban Green Space Network in Kashgar City, China. Land. 2022;11(10):19. doi: 10.3390/land11101826. PubMed PMID: WOS:000872828300001.
555	Li Y, Li HX, Huang J, Liu C. An approximation method for evaluating flash flooding mitigation of sponge city strategies – A case study of Central Geelong. J Clean Prod. 2020;257. doi: 10.1016/j.jclepro.2020.120525.
556	Li Y, Yatsuya H, Hanibuchi T, Ota A, Naito H, Otsuka R, et al. Positive association of physical activity with both objective and perceived measures of the neighborhood environment among older adults: The aichi workers’ cohort study. Int J Environ Res Public Health. 2020;17(21):1-14. doi: 10.3390/ijerph17217971. PubMed Central PMCID: PMC33138333.
557	Li Y, Zheng L. An optimisation method of urban road green space landscape layout based on leapfrog algorithm. Int J Environ Technol Manage. 2023;26(6):457-69. doi: 10.1504/IJETM.2023.134323.
558	Li YM, Xie YL, Sun SQ, Hu LF. Evaluation of Park Accessibility Based on Improved Gaussian Two-Step Floating Catchment Area Method: A Case Study of Xi'an City. Buildings-Basel. 2022;12(7):13. doi: 10.3390/buildings12070871. PubMed PMID: WOS:000832160400001.
559	Li Z, Zhao WM, Nie MY. Scale Characteristics and Optimization of Park Green Space in Megacities Based on the Fractal Measurement Model: A Case Study of Beijing, Shanghai, Guangzhou, and Shenzhen. Sustainability. 2021;13(15):18. doi: 10.3390/su13158554. PubMed PMID: WOS:000682207400001.
560	Li Z. An evaluation method of urban green space landscape spatial structure based on entropy weight method. Int J Environ Technol Manage. 2023;26(6):484-97. doi: 10.1504/IJETM.2023.134334.
561	Retraction: Spatial and Temporal Evolution of Urban Green Space Pattern Based on GIS Sensors and Remote Sensing Information: Taking Xi'an as an Example (Journal of Sensors (2022) 2022 (3648880) DOI: 10.1155/2022/3648880). J Sens. 2023;2023. doi: 10.1155/2023/9827253.
562	Liao W, Hong T, Heo Y. The effect of spatial heterogeneity in urban morphology on surface urban heat islands. Energy Build. 2021;244:17. doi: 10.1016/j.enbuild.2021.111027. PubMed PMID: WOS:000663712600003.
563	Lin JS, Chan FYF, Leung J, Yu B, Lu ZH, Woo J, et al. Longitudinal Association of Built Environment Pattern with Physical Activity in a Community-Based Cohort of Elderly Hong Kong Chinese: A Latent Profile Analysis. Int J Environ Res Public Health. 2020;17(12):15. doi: 10.3390/ijerph17124275. PubMed PMID: WOS:000549561600001.
564	Lin JS, Leung J, Yu B, Woo J, Kwok T, Lau KKL. Socioeconomic status as an effect modifier of the association between built environment and mortality in elderly Hong Kong Chinese: A latent profile analysis. Environ Res. 2021;195:7. doi: 10.1016/j.envres.2021.110830. PubMed PMID: WOS:000639328800110.
565	Lin JY, Zeng YJ, He YQ. Spatial Optimization with Morphological Spatial Pattern Analysis for Green Space Conservation Planning. Forests. 2023;14(5):14. doi: 10.3390/f14051031. PubMed PMID: WOS:000996625600001.
566	Lin SH, Zhao XF, Wu JX, Liang FC, Li JH, Lai RJ, et al. An evaluation framework for developing green infrastructure by using a new hybrid multiple attribute decision-making model for promoting environmental sustainability. Socio-Econ Plan Sci. 2021;75:16. doi: 10.1016/j.seps.2020.100909. PubMed PMID: WOS:000670305000012.
567	Liu DM, Wang DQ, Du GM, Yuan S, Yu C, Zhao M, et al. Planning of Water-Saving Green Space System Based on GIS Technology and Archydrodata Model. Water Resour. 2022;49(4):733-42. doi: 10.1134/s0097807822040121. PubMed PMID: WOS:000826980900019.
568	Liu FL, Lin BG, Meng K. Green space settlement landscape optimization strategy under the concept of ecological environment restoration. J King Saud Univ Sci. 2023;35(3):10. doi: 10.1016/j.jksus.2023.102539. PubMed PMID: WOS:000999943700001.
569	Liu HQ, Zhou ZH, Wen Q, Chen JY, Kojima S. Spatiotemporal Land Use/Land Cover Changes and Impact on Urban Thermal Environments: Analyzing Cool Island Intensity Variations. Sustainability. 2024;16(8):21. doi: 10.3390/su16083205. PubMed PMID: WOS:001210322100001.
570	Liu J, Zhang D, Wang J, Ding X, Mei C, editors. Multi-Objective Optimization and Decision-Making of Green Infrastructure Layout Considering Carbon Emission. Energy Proceedings; 2021: Scanditale AB.
571	Liu J, Dan Z, Yan Z. Research on a New Soundscape Evaluation Method Suitable for Scenic Areas. Sustainability (Switzerland). 2024;16(9). doi: 10.3390/su16093707.
572	Liu, J. H., Wang, J., Ding, X. Y., Shao, W. W., Mei, C., Li, Z. J., & Wang, K. B. (2020). Assessing the mitigation of greenhouse gas emissions from a green infrastructure-based urban drainage system. Applied Energy, 278, 15. doi:10.1016/j.apenergy.2020.115686
573	Liu LM, Wu JG. Scenario analysis in urban ecosystem services research: Progress, prospects, and implications for urban planning and management. Landsc Urban Plan. 2022;224:12. doi: 10.1016/j.landurbplan.2022.104433. PubMed PMID: WOS:000795621600007.
574	Liu M. GIS-Based Urban Agglomeration Landscape Dynamic Observation and Simulation Prediction Algorithm. J Sens. 2022;2022:9. doi: 10.1155/2022/8117539. PubMed PMID: WOS:000793403800004.
575	Liu M, Yan J, Dai TC. A multi-scale approach mapping spatial equality of urban public facilities for urban design. Heliyon. 2023;9(8):18. doi: 10.1016/j.heliyon.2023.e18281. PubMed PMID: WOS:001050190700001.
576	Liu R, Chen D, Yang S, Chen Y. Evaluation of green development efficiency of the major cities in Gansu Province, China. Sustainability (Switzerland). 2021;13(6). doi: 10.3390/su13063034.
577	Liu W, Xu H, Wu J, Li W, Hu HM. Measuring spatial accessibility to refuge green space after earthquakes: A case study of Nanjing, China. PLoS One. 2022;17(6):19. doi: 10.1371/journal.pone.0270035. PubMed PMID: WOS:001102024400001.
578	Liu W, Li HX, Xu H, Zhang XT, Xie YC. Spatiotemporal distribution and driving factors of regional green spaces during rapid urbanization in Nanjing metropolitan area, China. Ecol Indic. 2023;148:15. doi: 10.1016/j.ecolind.2023.110058. PubMed PMID: WOS:000991765400001.
579	Liu WL, Zuo BH, Qu CL, Ge L, Shen Q. A reasonable distribution of natural landscape: Utilizing green space and water bodies to reduce residential building carbon emissions. Energy Build. 2022;267:10. doi: 10.1016/j.enbuild.2022.112150. PubMed PMID: WOS:000800348800006.
580	Liu Y, Fagerholm N, Skov-Petersen H, Beery T, Wagner AM, Olafsson AS. Shortcuts in urban green spaces: An analysis of incidental nature experiences associated with active mobility trips. Urban For Urban Green. 2023;82:10. doi: 10.1016/j.ufug.2023.127873. PubMed PMID: WOS:000945058700001.
581	Liu Y, Kwan MP, Yu CD. The uncertain geographic context problem (UGCoP) in measuring people's exposure to green space using the integrated 3S approach. Urban For Urban Green. 2023;85:12. doi: 10.1016/j.ufug.2023.127972. PubMed PMID: WOS:001013563100001.
582	Liu Y, Maurer ML, Carstensen TA, Wagner AM, Skov-Petersen H, Olafsson AS. An integrated approach for urban green travel environments: Planning factors, benefits and barriers as perceived by users and planners. J Transp Geogr. 2024;117:11. doi: 10.1016/j.jtrangeo.2024.103849. PubMed PMID: WOS:001231414400001.
583	Liu YJ, Fan JY, Xie SQ, Chen XG. Study on the Spatial and Temporal Distribution of Thermal Comfort and Its Influencing Factors in Urban Parks. Atmosphere. 2024;15(2):15. doi: 10.3390/atmos15020183. PubMed PMID: WOS:001170130700001.
584	Liu ZP, Feng YX, Li J, Tao HY, Liu Z, Li XD. Improving urban emergency medical service systems through brownfield transformation in Huangshi, China. Sci Rep. 2024;14(1):10. doi: 10.1038/s41598-024-66080-3. PubMed PMID: WOS:001258865400026.
585	Loi, D. T., & Duong, P. T. (2022). THE INTEGRATED MODEL DEVELOPMENT FOR ASSESSING URBAN GREEN SPACE QUALITY. A CASE STUDY IN HANOI INNER CITY, VIETNAM. Geojournal of Tourism and Geosites, 43(3), 912-918. doi:10.30892/gtg.43310-904
586	Lomer ARB, Rezaeian M, Rezaei H, Lorestani A, Mijani N, Mahdad M, et al. Optimizing Emergency Shelter Selection in Earthquakes Using a Risk-Driven Large Group Decision-Making Support System. Sustainability. 2023;15(5):19. doi: 10.3390/su15054019. PubMed PMID: WOS:000947523600001.
587	Louis-Lucas T, Mayrand F, Clergeau P, Machon N. Remote sensing for assessing vegetated roofs with a new replicable method in Paris, France. J Appl Remote Sens. 2021;15(1):11. doi: 10.1117/1.Jrs.15.014501. PubMed PMID: WOS:000614773200001.
588	Lourdes KT, Gibbins CN, Sherrouse BC, Semmens DJ, Hamel P, Sanusi R, et al. Mapping development preferences on the perceived value of ecosystem services and land use conflict and compatibility in Greater Kuala Lumpur. Urban For Urban Green. 2024;92:14. doi: 10.1016/j.ufug.2023.128183. PubMed PMID: WOS:001154154000001.
589	Lozano-Ramírez NE, Sánchez O, Carrasco-Beltrán D, Vidal-Méndez S, Castañeda K. Digitalization and Sustainability in Linear Projects Trends: A Bibliometric Analysis. Sustainability. 2023;15(22):38. doi: 10.3390/su152215962. PubMed PMID: WOS:001113960100001.
590	Lu Y, Lei L. Green urban vegetation planning and economic efficiency based on remote sensing images and grid geographic space. Arab J Geosci. 2021;14(10). doi: 10.1007/s12517-021-07146-8.
591	Lu Y, McCarty J, Sezto J, Cheng Z, Martino N, Girling C, et al. Modeling the Shading Effect of Vancouver’s Urban Tree Canopy in Relation to Neighborhood Variations. Arboric Urban For. 2022;48(2):95-112. doi: 10.48044/jauf.2022.008.
592	Lu ZJ, Li ZG, Mao CG, Tan YY, Zhang XY, Zhang L, et al. Correlation between Campus-Built Environment and Physical Fitness in College Students in Xi'an-A GIS Approach. Int J Environ Res Public Health. 2022;19(13):14. doi: 10.3390/ijerph19137948. PubMed PMID: WOS:000823486900001.
593	Lucertini G, Di Giustino G. Urban and Peri-Urban Agriculture as a Tool for Food Security and Climate Change Mitigation and Adaptation: The Case of Mestre. Sustainability. 2021;13(11):16. doi: 10.3390/su13115999. PubMed PMID: WOS:000660769800001.
594	Lund E, Nordh H. Do we have enough space for the trees we need? Urban For Urban Green. 2024;96:6. doi: 10.1016/j.ufug.2024.128365. PubMed PMID: WOS:001266875400001.
595	Luo QY, Bao Y, Wang ZT, Chen XT. Potential recreation service efficiency of urban remnant mountain wilderness: A case study of Yunyan District of Guiyang city, China. Ecol Indic. 2022;141:14. doi: 10.1016/j.ecolind.2022.109081. PubMed PMID: WOS:000818665800003.
596	Luo YR, Lin ZS. Spatial Accessibility Analysis and Optimization Simulation of Urban Riverfront Space Based on Space Syntax and POIs: A Case Study of Songxi County, China. Sustainability. 2023;15(20):20. doi: 10.3390/su152014929. PubMed PMID: WOS:001089977100001.
597	Lv L, Zhang S, Zhu J, Wang Z, Wang Z, Li G, et al. Ecological Restoration Strategies for Mountainous Cities Based on Ecological Security Patterns and Circuit Theory: A Case of Central Urban Areas in Chongqing, China. Int J Environ Res Public Health. 2022;19(24). doi: 10.3390/ijerph192416505. PubMed Central PMCID: PMC36554384.
598	Lynch AJ. The role and potential of residential open space in a suburban green space network. Urban For Urban Green. 2021;58:7. doi: 10.1016/j.ufug.2020.126971. PubMed PMID: WOS:000620651500001.
599	Lynch, A. J. (2022). Predictors of tree cover in residential open space: a multi-scale analysis of suburban Philadelphia. Urban Ecosystems, 25(5), 1515-1526. doi:10.1007/s11252-022-01244-5
600	Ma, Y., Brindley, P., & Lange, E. (2022). A Comparison of GIS-based Methods for Modelling Walking Accessibility of Parks in Guangzhou Considering Different Population Groups. Journal of Digital Landscape Architecture, 2022(7), 269-279. doi:10.14627/537724026
601	Macdonald L, Nicholls N, Brown D, Mitchell R. Impact of built environment change on all-cause and cause-specific mortality: a novel longitudinal method and study. J Epidemiol Community Health. 2023;77(9):594-600. doi: 10.1136/jech-2023-220681. PubMed PMID: WOS:001020572900001.
602	Machado LD, Venudo A, Altobelli A, Bertuzzi J, Zampieri F, Gatti A. Ecopolitana: A Plan of Cities, Territory, Landscape, and Ecology. Sustainability. 2022;14(7):32. doi: 10.3390/su14074044. PubMed PMID: WOS:000783129000001.
603	MacKinnon M, Pedersen Zari M, Brown DK. Improving Urban Habitat Connectivity for Native Birds: Using Least-Cost Path Analyses to Design Urban Green Infrastructure Networks. Land. 2023;12(7). doi: 10.3390/land12071456.
604	Maggiotto G. Reusing Grey Water to Lower Temperatures in the Mediterranean Basin Cities. Earth. 2022;3(1):72-5. doi: 10.3390/earth3010005.
605	Maghrabi A, Alyamani A, Addas A. Exploring Pattern of Green Spaces (GSs) and Their Impact on Climatic Change Mitigation and Adaptation Strategies: Evidence from a Saudi Arabian City. Forests. 2021;12(5):16. doi: 10.3390/f12050629. PubMed PMID: WOS:000653924000001.
606	Magrinyà F, Mercadé-Aloy J, Ruiz-Apilánez B. Merging Green and Active Transportation Infrastructure towards an Equitable Accessibility to Green Areas: Barcelona Green Axes. Land. 2023;12(4):29. doi: 10.3390/land12040919. PubMed PMID: WOS:000977393800001.
607	Mahajan S. greenR: An open-source framework for quantifying urban greenness. Ecol Indic. 2024;163:13. doi: 10.1016/j.ecolind.2024.112108. PubMed PMID: WOS:001242252700001.
608	Mahat A, Wu JQ, Jayakaran AD, Dahal MS, Ewing RP. Optimizing placement of bioretention systems in the US Puget Sound region. J Am Water Resour Assoc. 2024:15. doi: 10.1111/1752-1688.13219. PubMed PMID: WOS:001250250500001.
609	Mahmoudzadeh, H., Masoudi, H., Jafari, F., Khorshiddoost, A. M., Abedini, A., & Mosavi, A. (2022). Ecological networks and corridors development in urban areas: An example of Tabriz, Iran. Frontiers in Environmental Science, 10, 14. doi:10.3389/fenvs.2022.969266
610	Malah A, Bahi H, Radoine H, Maanan M, Mastouri H, editors. Assessment of urban environmental quality: A case study of casablanca, morocco. International Archives of the Photogrammetry, Remote Sensing and Spatial Information Sciences - ISPRS Archives; 2022: International Society for Photogrammetry and Remote Sensing.
611	Malakootian M, Maleki S, Rajabi S, Hasanzadeh F, Nasiri A, Mohammdi A, et al. Source identification, spatial distribution and ozone formation potential of benzene, toluene, ethylbenzene, and xylene (BTEX) emissions in Zarand, an industrial city of southeastern Iran. J Air Pollut Health. 2022;7(3):217-32. doi: 10.18502/japh.v7i3.10537.
612	Maliari M, Azyat A, Achhab NB, Raissouni N, Chahboun A, editors. SPATIAL ACCESSIBILITY of URBAN PARKS in TANGIER CITY, MOROCCO. International Archives of the Photogrammetry, Remote Sensing and Spatial Information Sciences - ISPRS Archives; 2021: International Society for Photogrammetry and Remote Sensing.
613	Manchado C, Roldán-Valcarce A, Jato-Espino D, Andrés-Doménech I. ArcDrain: A GIS Add-In for Automated Determination of Surface Runoff in Urban Catchments. Int J Environ Res Public Health. 2021;18(16):17. doi: 10.3390/ijerph18168802. PubMed PMID: WOS:000689312900001.
614	Mansour S, Al Nasiri N, Abulibdeh A, Ramadan E. Spatial disparity patterns of green spaces and buildings in arid urban areas. Build Environ. 2022;208:12. doi: 10.1016/j.buildenv.2021.108588. PubMed PMID: WOS:000729625200004.
615	Manu CL, Matache MA, Barbu S, Ciocan F, Petrescu N, editors. Landslide risk analysis in the hydrographic basin of muscel stream, in Dambovita County, Romania, using the empirical method of weighted overlay of thematic maps and GIS. International Multidisciplinary Scientific GeoConference Surveying Geology and Mining Ecology Management, SGEM; 2020: International Multidisciplinary Scientific Geocon…
616	Mao D, Zhao ML, Zhang YC, He SL, Kong DZ. RESEARCH ON URBAN GREEN PUBLIC OPEN SPACE PATTERN OF MULTI-SOURCE NETWORK DATA: A CASE STUDY IN ZHENGZHOU, CHINA. J Environ Prot Ecol. 2020;21(3):1080-9. PubMed PMID: WOS:000566785300031.
617	Mao KA, Li JZ, Yan HW. Measuring the Spatial Accessibility of Parks in Wuhan, China, Using a Comprehensive Multimodal 2SFCA Method. Isprs International Journal of Geo-Information. 2023;12(9):18. doi: 10.3390/ijgi12090357. PubMed PMID: WOS:001076068800001.
618	Mao QZ, Wang LY, Guo QH, Li YZ, Liu M, Xu GH. Evaluating Cultural Ecosystem Services of Urban Residential Green Spaces From the Perspective of Residents' Satisfaction With Green Space. Front Public Health. 2020;8:16. doi: 10.3389/fpubh.2020.00226. PubMed PMID: WOS:000555789000001.
619	Mao, Y., Li, Y., Bai, X., Yang, X., Han, Y., & Fu, X. (2024). Scenario-Based Green Infrastructure Installations for Building Urban Stormwater Resilience—A Case Study of Fengxi New City, China. Sustainability (Switzerland), 16(10). doi:10.3390/su16103990
620	Marek L, Hobbs M, Wiki J, Kingham S, Campbell M. The good, the bad, and the environment: developing an area-based measure of access to health-promoting and health-constraining environments in New Zealand. Int J Health Geogr. 2021;20(1):20. doi: 10.1186/s12942-021-00269-x. PubMed PMID: WOS:000637505000001.
621	Margaritis E, van Kann F, editors. Combining mobile measurements on noise and soundscape evaluation in a University Campus after a renovation plan. Internoise 2022 - 51st International Congress and Exposition on Noise Control Engineering; 2022: The Institute of Noise Control Engineering of the USA, Inc.
622	Marino D, Palmieri M, Marucci A, Soraci M, Barone A, Pili S. Linking Flood Risk Mitigation and Food Security: An Analysis of Land-Use Change in the Metropolitan Area of Rome. Land. 2023;12(2):23. doi: 10.3390/land12020366. PubMed PMID: WOS:000940421500001.
623	Mark Noordzij J, Beenackers MA, Oude Groeniger J, Van Lenthe FJ. Effect of changes in green spaces on mental health in older adults: A fixed effects analysis. J Epidemiol Community Health. 2020;74(1):48-56. doi: 10.1136/jech-2019-212704. PubMed Central PMCID: PMC31630120.
624	Marquet O, Hirsch JA, Kerr J, Jankowska MM, Mitchell J, Hart JE, et al. GPS-based activity space exposure to greenness and walkability is associated with increased accelerometer-based physical activity. Environ Int. 2022;165. doi: 10.1016/j.envint.2022.107317. PubMed Central PMCID: PMC35660954.
625	Martin R, Yepes V. Landscape Values in a Marina in Granada (Spain): Enhancing Landscape Management through Public Participation. Land. 2023;12(2):23. doi: 10.3390/land12020492. PubMed PMID: WOS:000941314500001.
626	Martínez JLC, Milan GJ, López NR, Valenciano JD. Mapping green infrastructure and socioeconomic indicators as a public management tool: the case of the municipalities of Andalusia (Spain). Environ Sci Eur. 2020;32(1):17. doi: 10.1186/s12302-020-00418-2. PubMed PMID: WOS:000587970100001.
627	Matasov V, Grigoreva V, Makhinya K, Kozyreva M, Romzaikina O, Maximova O, et al. Cost–Benefit Assessment for Maintenance of Urban Green Infrastructure at the University Campus in Moscow: Application of GreenSpaces and TreeTalker Technologies to Regulating Ecosystem Services. Springer Geography. Part F1411: Springer Science and Business Media Deutschland GmbH; 2023. p. 277-94.
628	Matsa, M., Mupepi, O., & Musasa, T. (2021). Spatio-temporal analysis of urban area expansion in Zimbabwe between 1990 and 2020: The case of Gweru city. Environmental Challenges, 4. doi:10.1016/j.envc.2021.100141
629	Matsa, M., Musasa, T., & Mupepi, O. (2022). LOSS OF URBAN GREEN SPACES DUE TO INCREASED LAND USE/ COVER CHANGES BETWEEN 2000-2019: THE CASE OF GWERU CITY, ZIMBABWE. African Geographical Review, 41(4), 433-451. doi:10.1080/19376812.2021.1930077
630	Mattijssen TJM, Hennen W, Buijs AE, De Dooij P, Van Lammeren R, Walet L. Urban greening co-creation: Participatory spatial modelling to bridge data-driven and citizen-centred approaches. Urban For Urban Green. 2024;94:12. doi: 10.1016/j.ufug.2024.128257. PubMed PMID: WOS:001197147200001.
631	Mattisson K, Axmon A, Carlsson G, Malmgren Fänge A, Lethin C, Stroh E. Sociodemographic Variations in the Availability of Urban Green Spaces in an Older Swedish Population. Int J Environ Res Public Health. 2022;19(19). doi: 10.3390/ijerph191912651.
632	Mattisson, K., Stroh, E., Carlsson, G., Fänge, A. M., Lethin, C., & Axmon, A. (2023). Neighborhood green spaces and use of social services in an older urban population. Environmental Advances, 14. doi:10.1016/j.envadv.2023.100448
633	Maulana, S., Samad, M. H. A., & Nordin, J. (2022). THE ROLE OF EXTENSIVE GREEN ROOF TO REDUCE FLOOD RISK IN URBAN SCALE USING MULTI-CRITERIA DECISION ANALYSIS. Malaysian Construction Research Journal, 15(Special issue 1), 169-184. Retrieved from https://www-scopus-com-s.libyc.nudt.edu.cn:443/inward/record.uri?eid=2-s2.0-85125436812&partnerID=40&md5=7fc400aa5d2fa322b589abce1927f096
634	Maurer M, Chang P, Olafsson AS, Moller MS, Gulsrud NM. A social-ecological-technological system approach to just nature-based solutions: A case of digital participatory mapping of meaningful places in a marginalized neighborhood in Copenhagen, Denmark. Urban For Urban Green. 2023;89:13. doi: 10.1016/j.ufug.2023.128120. PubMed PMID: WOS:001105036000001.
635	Mayne SL, DiFiore G, Hannan C, Nwokeji U, Tam V, Filograna C, et al. Feasibility and acceptability of mobile methods to assess home and neighborhood environments related to adolescent sleep. Sleep Health. 2023;9(3):331-8. doi: 10.1016/j.sleh.2023.01.014. PubMed Central PMCID: PMC36781356.
636	Mazhitova GZ, Sedelnikov IA, Shugulova DK, editors. THE USE OF GIS TECHNOLOGIES FOR PLANNING THE GREENING OF THE URBAN ENVIRONMENT. InterCarto, InterGIS; 2023: Lomonosov Moscow State University.
637	Mazi AN, Jaafar M, Choy LK. Urban Planning in Al-Madinah Al-Munawarah using New Green Spaces Modelling through GIS Application. Indones J Geogr. 2021;53(3):340-7. doi: 10.22146/IJG.64991.
638	Mazumdar S, Dunshea A, Chong S, Jalaludin B. Tree canopy cover is best associated with perceptions of greenspace: a short communication. Int J Environ Res Public Health. 2020;17(18):1-9. doi: 10.3390/ijerph17186501. PubMed Central PMCID: PMC32906660.
639	McCarty D, Lee J, Kim HW. Machine Learning Simulation of Land Cover Impact on Surface Urban Heat Island Surrounding Park Areas. Sustainability. 2021;13(22):24. doi: 10.3390/su132212678. PubMed PMID: WOS:000774775600001.
640	McEwan K, Richardson M, Brindley P, Sheffield D, Tait C, Johnson S, et al. Shmapped: Development of an app to record and promote the well-being benefits of noticing urban nature. Transl Behav Med. 2020;10(3):723-33. doi: 10.1093/tbm/ibz027. PubMed Central PMCID: PMC30834438.
641	McGrath H, Kurz T, Veneklaas E, Ramalho CE. Putting down roots: Relationships between urban forests and residents' place attachment. Urban For Urban Green. 2024;95:14. doi: 10.1016/j.ufug.2024.128287. PubMed PMID: WOS:001218293300001.
642	McKenzie T. Environmental Innovations in Urban Ecosystems. Introduction to Agroecology: Springer Singapore; 2021. p. 237-58.
643	Mehta T, Ghoshal S, Mahajan Y, Sharma M, Neha K, editors. Analysis of patterns of urban sprawl and surface urban heat island in solan town of himachal pradesh using remote sensing and gis. IOP Conference Series: Earth and Environmental Science; 2023: Institute of Physics.
644	Menconi M, Abbate R, Simone L, Grohmann D. Urban Green System Planning Insights for a Spatialized Balance between PM<sub>10</sub> Dust Retention Capacity of Trees and Urban Vehicular PM<sub>10</sub> Emissions. Sustainability. 2023;15(7):17. doi: 10.3390/su15075888. PubMed PMID: WOS:000970146400001.
645	Menconi, M. E., Sipone, A., & Grohmann, D. (2021). Complex systems thinking approach to urban greenery to provide community‐tailored solutions and enhance the provision of cultural ecosystem services. Sustainability (Switzerland), 13(21). doi:10.3390/su132111787
646	Menconi ME, Abbate R, Ceccarelli G, Grassi A, Grohmann D. Rural Slow Routes as Connectors of Local Communities for the Promotion of Place Identity. Sustainability. 2023;15(4):19. doi: 10.3390/su15043344. PubMed PMID: WOS:000940083300001.
647	Menconi ME, Bonciarelli L, Grohmann D. Assessment of the Potential Contribution of the Urban Green System to the Carbon Balance of Cities. Environ - MDPI. 2024;11(5). doi: 10.3390/environments11050098.
648	Meng R, Xu BY, Zhao F, Dong YT, Wang C, Sun R, et al. Characterizing the provision and inequality of primary school greenspaces in China's major cities based on multi-sensor remote sensing. Urban For Urban Green. 2022;75:12. doi: 10.1016/j.ufug.2022.127670. PubMed PMID: WOS:000836913500003.
649	Meshkini A, Hajilou M, Jokar S, Esmaeili A. The role of land use patterns in earthquake resilience: a case study of the Ahvaz Manba Ab neighborhood. Nat Hazards. 2021;109(3):2027-51. doi: 10.1007/s11069-021-04909-0. PubMed PMID: WOS:000670854500003.
650	Meyer C, Job H. Developing a data-driven approach to climate-proof a regional spatial planning instrument: the Bavarian Alpenplan. Ecomont. 2024;16(2):16-29. doi: 10.1553/eco.mont-16-2s16.
651	Mikkili S, Panda SK, Agarwal S. GIS-based integrated approach for sustainable management of ecology and environment with green and blue spaces. Indian J Ecol. 2021;48(3):931-8.
652	Miller EB, Seyfried AP, Pender SE, Heard K, Meindl GA. Racial Disparities in Access to Public Green Spaces: Using Geographic Information Systems to Identify Underserved Populations in a Small American City. Environ Justice. 2022;15(4):246-56. doi: 10.1089/env.2021.0067.
653	Milošević R, Šiljeg S, Domazetović F, editors. GIS Multicriteria Decision Analysis in Selecting the Optimal Location for Urban Green Space: A Case Study of Zadar City. International Conference on Geographical Information Systems Theory, Applications and Management, GISTAM - Proceedings; 2023: Science and Technology Publications, Lda.
654	Minor E, Lopez B, Smith A, Johnson P. Plant communities in Chicago residential neighborhoods show distinct spatial patterns. Landsc Urban Plan. 2023;232. doi: 10.1016/j.landurbplan.2022.104663.
655	Mironova EE. GIS Modeling of Green Infrastructure of Mediterranean Cities for the Management of Urbanized Ecosystems. Arid Ecosyst. 2021;11(2):149-55. doi: 10.1134/S2079096121020116.
656	Miroshnyk N, Grabovska T, Mazura M, Teslenko I. Bioindication of megalopolis park ecosystems under aerotechnogenic loading. Folia For Pol Ser A. 2022;64(1):15-37. doi: 10.2478/ffp-2022-0003.
657	Misbari S, Gisen JIA, Rosli NAFM, Fauzi AAM, Bakar AA. Integrating Green Infrastructure Distribution and Green Corridor Mapping with Proposed Green Trail Area and Wildlife-Human Conflict Using Remote Sensing-GIS Approach. Pertanika J Sci Technol. 2024;32(3):1351-61. doi: 10.47836/pjst.32.3.20.
658	Misra AK, Hussain T. Remodelling urban spaces in the light of blue-green infrastructure: A case study of Guwahati, India. Blue-Green Infrastructure Across Asian Countries: Improving Urban Resilience and Sustainability: Springer Nature; 2022. p. 293-316.
659	Mitropoulos, L., Karolemeas, C., Tsigdinos, S., Vassi, A., & Bakogiannis, E. (2023). A composite index for assessing accessibility in urban areas: A case study in Central Athens, Greece. Journal of Transport Geography, 108. doi:10.1016/j.jtrangeo.2023.103566
660	Mittermüller, J., Erlwein, S., Bauer, A., Trokai, T., Duschinger, S., & Schönemann, M. (2021). Context-specific, user-centred: Designing urban green infrastructure to effectively mitigate urban density and heat stress. Urban Planning, 6(4), 40-53. doi:10.17645/up.v6i4.4393
661	Mobarak B, Shrahily R, Mohammad A, Alzandi AA. Assessing Green Infrastructures Using GIS and the Multi-Criteria Decision-Making Method: The Case of the Al Baha Region (Saudi Arabia). Forests. 2022;13(12):21. doi: 10.3390/f13122013. PubMed PMID: WOS:000902574200001.
662	Mobaraki O. Spatial analysis of green space use in Tabriz metropolis, Iran. TeMA J Land Use Mobil Environ. 2023;2023(Special Issue 2):55-73. doi: 10.6092/1970-9870/10117.
663	Mohamad Selamat IA, Maruthaveeran S, Mohd Yusof MJ, Shahidan MF. Planning Tools to Revitalise Urban Vacant Land from Ecological Perspectives: A Systematic Review. Urban Sci. 2023;7(2). doi: 10.3390/urbansci7020058.
664	Mohamad Selamat IA, Maruthaveeran S, Mohd Yusof MJ, Shahidan MF, editors. Assessing Vegetation Cover Changes of Kuala Lumpur Vacant Land Using NDVI Technique. Advances in Science, Technology and Innovation; 2024: Springer Nature.
665	Mohamed A, Worku H, Kindu M. Quantification and mapping of the spatial landscape pattern and its planning and management implications a case study in Addis Ababa and the surrounding area, Ethiopia. Geol Ecol Landsc. 2021;5(3):161-72. doi: 10.1080/24749508.2019.1701309.
666	Mohammed, A., Khan, A., & Santamouris, M. (2023). Numerical evaluation of enhanced green infrastructures for mitigating urban heat in a desert urban setting. Building Simulation, 16(9), 1691-1712. doi:10.1007/s12273-022-0940-x
667	Mohammed SS, Hammo YH. Evaluate of Green space (Parks) in Duhok city by use Image satellite, Google earth, GIS, (NDVI), and Field survey Techniques. Kufa J Agric Sci. 2023;15(1):73-92. doi: 10.36077/kjas/2023/v15i1.10305.
668	Mohsen RA, Yousef PHA, El Seoud TA. Suitability of Green City Criteria (LEED) According to the Egyptian Special Environmental Characteristics. Int J Sustainable Dev Plann. 2022;17(4):1259-71. doi: 10.18280/ijsdp.170424.
669	Moisa, M. B., Merga, B. B., Deribew, K. T., Feyissa, M. E., Gurmessa, M. M., & Gemeda, D. O. (2023). Urban green space suitability analysis using geospatial techniques: a case study of Addis Ababa, Ethiopia. Geocarto International, 38(1), 20. doi:10.1080/10106049.2023.2213674
670	Mojiol AR, Lim WS. The Status and Future of Urban Forestry in Sabah, Malaysia. Urban Forestry and Arboriculture in Malaysia: An Interdisciplinary Research Perspective: Springer Nature; 2022. p. 19-41.
671	Mondal C, Roy SK, Ghosh S. Impact of Rapid Urbanization on Urban Microclimate Dynamics: A Case Study on Asansol Municipal Corporation (AMC), Paschim Bardhaman, West Bengal, India. Climate Change Management. Part F2915: Springer Science and Business Media Deutschland GmbH; 2024. p. 87-111.
672	Moniruzzaman M, Thakur PK, Kumar P, Alam MA, Garg V, Rousta I, et al. Decadal Urban Land Use/Land Cover Changes and Its Impact on Surface Runoff Potential for the Dhaka City and Surroundings Using Remote Sensing. Remote Sens. 2021;13(1):22. doi: 10.3390/rs13010083. PubMed PMID: WOS:000606195600001.
673	Moos N, Juergens C, Redecker AP. Combined Small- and Large-Scale Geo-Spatial Analysis of the Ruhr Area for an Environmental Justice Assessment. Sustainability. 2022;14(6):17. doi: 10.3390/su14063447. PubMed PMID: WOS:000774255000001.
674	Moran D, Jones PI, Jordaan JA, Porter AE. Does Nature Contact in Prison Improve Well-Being? Mapping Land Cover to Identify the Effect of Greenspace on Self-Harm and Violence in Prisons in England and Wales. Ann Am Assoc Geogr. 2020;111(6):1779-95. doi: 10.1080/24694452.2020.1850232.
675	Moran D, Jones PI, Jordaan JA, Porter AE. Does prison location matter for prisoner wellbeing? The effect of surrounding greenspace on self-harm and violence in prisons in England and Wales. Wellbeing, Space Soc. 2022;3. doi: 10.1016/j.wss.2021.100065.
676	More N, Nikam VB, Banerjee B. Machine learning on high performance computing for urban greenspace change detection: satellite image data fusion approach. Int J Image Data Fusion. 2020;11(3):218-32. doi: 10.1080/19479832.2020.1749142.
677	Moreno, R., Ojeda, N., Azócar, J., Venegas, C., & Inostroza, L. (2020). Application of NDVI for identify potentiality of the urban forest for the design of a green corridors system in intermediary cities of Latin America: Case study, Temuco, Chile. Urban Forestry and Urban Greening, 55. doi:10.1016/j.ufug.2020.126821
678	Morozova GY, Debelaya ID. Thematic structure of the GIS database "khabarovsk city protected areas". Geod Kartogr. 2020;961(7):56-64. doi: 10.22389/0016-7126-2020-961-7-56-64.
679	Motlagh SHB, Pons-Valladares O, Hosseini SMA. City-scale model to assess rooftops performance on air pollution mitigation; validation for Tehran. Build Environ. 2023;244:16. doi: 10.1016/j.buildenv.2023.110746. PubMed PMID: WOS:001067871400001.
680	Motomura M, Koohsari MJ, Ishii K, Shibata A, Nakaya T, Hanibuchi T, et al. Park proximity and older adults' physical activity and sedentary behaviors in dense urban areas. Urban For Urban Green. 2024;95:9. doi: 10.1016/j.ufug.2024.128275. PubMed PMID: WOS:001250858500001.
681	Mouratidis K. COVID-19 and the compact city: Implications for well-being and sustainable urban planning. Sci Total Environ. 2022;811:11. doi: 10.1016/j.scitotenv.2021.152332. PubMed PMID: WOS:000740221500007.
682	Mu B, Liu C, Tian G, Xu Y, Zhang Y, Mayer AL, et al. Conceptual planning of urban-rural green space from a multidimensional perspective: A case study of zhengzhou, China. Sustainability (Switzerland). 2020;12(7). doi: 10.3390/su12072863.
683	Mu B, Tian GH, Xin GY, Hu M, Yang PP, Wang YW, et al. Measuring Dynamic Changes in the Spatial Pattern and Connectivity of Surface Waters Based on Landscape and Graph Metrics: A Case Study of Henan Province in Central China. Land. 2021;10(5):21. doi: 10.3390/land10050471. PubMed PMID: WOS:000654134000001.
684	Mugume SN, Kibibi H, Wakhata M, editors. Effectiveness of Blue-Green Infrastructure for Enhancing Urban Drainage System Resilience. Proceedings of the IAHR World Congress; 2023: International Association for Hydro-Environment Engineering and Research.
685	Muhamad Nor AN, Bahri AS, Nor SM, Yusoff AH, Abas MA, Jamil RM, et al., editors. Impact of land use changes on forest catchment area in Pergau Lake, Kelantan. IOP Conference Series: Earth and Environmental Science; 2020: IOP Publishing Ltd.
686	Mundher R, Abu Bakar S, Maulan S, Yusof MJM, Al-Sharaa A, Aziz A, et al. Aesthetic Quality Assessment of Landscapes as a Model for Urban Forest Areas: A Systematic Literature Review. Forests. 2022;13(7):22. doi: 10.3390/f13070991. PubMed PMID: WOS:000831643600001.
687	Murphy LF, Kalpakjian C, Charlifue S, Heinemann AW, Slavin M, Rohrbach T, et al. Greener on the other side? an analysis of the association between residential greenspace and psychological well-being among people living with spinal cord injury in the United States. Spinal Cord. 2022;60(2):170-6. doi: 10.1038/s41393-021-00736-z. PubMed PMID: WOS:000741923700001.
688	Mutani G, Todeschi V. The Effects of Green Roofs on Outdoor Thermal Comfort, Urban Heat Island Mitigation and Energy Savings. Atmosphere. 2020;11(2):33. doi: 10.3390/atmos11020123. PubMed PMID: WOS:000519238800065.
689	Mutani, G., & Todeschi, V. (2021). Roof-integrated green technologies, energy saving and outdoor thermal comfort: Insights from a case study in urban environment. International Journal of Sustainable Development and Planning, 16(1), 13-23. doi:10.18280/ijsdp.160102
690	Naber, E., Volk, R., Mörmann, K., Boehnke, D., Lützkendorf, T., & Schultmann, F. (2022). Namares-A Surface Inventory and Intervention Assessment Model for Urban Resource Management. Sustainability, 14(14), 34. doi:10.3390/su14148485
691	Naji FK, Djahed B, Mahvi AH, Nowrouz P, Nazmara S, Kardooni H. Urban land use effect analysis on the level of noise pollution using satellite and GIS technologies: A case study in Tehran city. Glob Nest J. 2020;22(3):361-8. doi: 10.30955/gnj.003337. PubMed PMID: WOS:000596345000011.
692	Najm AN, Al Khafaji RM, editors. Evaluation of Green Spaces in Hilla City According to Green Network Concept. E3S Web of Conferences; 2023: EDP Sciences.
693	Nakamura F, Ishiyama N, Yamanaka S, Higa M, Akasaka T, Kobayashi Y, et al., editors. Adaptation to climate change and conservation of biodiversity using green infrastructure. River Research and Applications; 2020: John Wiley and Sons Ltd.
694	Nakano Y, Hara K, editors. Mapping of green infrastructure in Sakura City, central Japan focusing on local climate mitigation. 40th Asian Conference on Remote Sensing, ACRS 2019: Progress of Remote Sensing Technology for Smart Future; 2020: Asian Association on Remote Sensing.
695	Namwinbown T, Imoro ZA, Weobong CAA, Tom-Dery D, Baatuuwie BN, Aikins TK, et al. Patterns of green space change and fragmentation in a rapidly expanding city of northern Ghana, West Africa. City Environ Interact. 2024;21. doi: 10.1016/j.cacint.2023.100136.
696	Napieralski JA. Where the Rivers Were: Connecting Indigenous Blue Space to Contemporary City Design. Cities and Nature. Part F338: Springer Nature; 2023. p. 215-26.
697	Nastran M. Visiting the Forest with Kindergarten Children: Forest Suitability. Forests. 2020;11(6):15. doi: 10.3390/f11060696. PubMed PMID: WOS:000552464100001.
698	Navas CMT, Wasil JCM, Llamas KM, Agrinzoni CM. Development of Eco-Park in flood prone areas using green technologies. Int J Hum Cap Urban Manag. 2021;6(3):291-304. doi: 10.22034/IJHCUM.2021.03.07.
699	Nawar, N., Sorker, R., Chowdhury, F. J., & Mostafizur Rahman, M. (2022). Present status and historical changes of urban green space in Dhaka city, Bangladesh: A remote sensing driven approach. Environmental Challenges, 6. doi:10.1016/j.envc.2021.100425
700	Nazmfar H, Alavi S, Feizizadeh B, Mostafavi MA. Analysis of Spatial Distribution of Crimes in Urban Public Spaces. J Urban Plan Dev. 2020;146(3):9. doi: 10.1061/(asce)up.1943-5444.0000549. PubMed PMID: WOS:000590214300001.
701	Nelson JR, Won Y, Kim J, Stuhlmacher M, Kim Y. Is the grass greener or the water bluer? Drivers of local park visitation patterns in Phoenix, Arizona. Urban For Urban Greening. 2024;95. doi: 10.1016/j.ufug.2024.128325.
702	Newell JP, Foster A, Borgman M, Meerow S. Ecosystem services of urban agriculture and prospects for scaling up production: A study of Detroit. Cities. 2022;125:14. doi: 10.1016/j.cities.2022.103664. PubMed PMID: WOS:000793289400006.
703	Ngalo N, Thondhlana G. Illegal Solid-Waste Dumping in a Low-Income Neighbourhood in South Africa: Prevalence and Perceptions. Int J Environ Res Public Health. 2023;20(18). doi: 10.3390/ijerph20186750. PubMed Central PMCID: PMC37754610.
704	Nguyen, K. A., Liou, Y. A., Vo, T. H., Cham, D. D., & Nguyen, H. S. (2021). Evaluation of urban greenspace vulnerability to typhoon in Taiwan. Urban Forestry & Urban Greening, 63, 19. doi:10.1016/j.ufug.2021.127191
705	Nguyen VN, Trinh LH, Nguyen TTN, Le TL, editors. Assessment of Change in Urban Green Spaces Using Sentinel 2 MSI Data and GIS Techniques: A Case Study in Thanh Hoa City, Vietnam. Inzynieria Mineralna; 2021: Polish Mineral Engineering Society.
706	Nichani V, Turley L, Vena JE, McCormack GR. Associations between neighbourhood built characteristics and sedentary behaviours among Canadian men and women: findings from Alberta's Tomorrow Project. Prev Med. 2021;150:8. doi: 10.1016/j.ypmed.2021.106663. PubMed PMID: WOS:000681330200029.
707	Nie Z. Study on Chinese urban green space change based on multi-source remote sensing data. Cehui Xuebao. 2024;53(1):205. doi: 10.11947/j.AGCS.2024.20220669.
708	Nieuwenhuijsen MJ, Dadvand P, Márquez S, Bartoll X, Barboza EP, Cirach M, et al. The evaluation of the 3-30-300 green space rule and mental health. Environ Res. 2022;215:6. doi: 10.1016/j.envres.2022.114387. PubMed PMID: WOS:000884399700009.
709	Nigg C, Niessner C, Burchartz A, Woll A, Schipperijn J. The geospatial and conceptual configuration of the natural environment impacts the association with health outcomes and behavior in children and adolescents. Int J Health Geogr. 2022;21(1):13. doi: 10.1186/s12942-022-00309-0. PubMed PMID: WOS:000839637400001.
710	Nirwana HD, Saidy AR, Hatta GM, Nugroho A. Design of a Green City with Lower Carbon Based on Vegetation in Banjarbaru using Sentinel-2. J Appl Data Sci. 2024;5(2):583-99. doi: 10.47738/jads.v5i2.218.
711	Nor ANM, Akkir AZM, Aziz HA, Nawawi SA, Jamil RM, Hassin NH, et al., editors. Quantification of Green Space Landscape Structure for Sustainable Land Use Planning in Pasir Mas, Kelantan. IOP Conference Series: Earth and Environmental Science; 2022: Institute of Physics.
712	Nor ANM, Fakuruddin SZ, Aziz HA, Nawawi SA, Jamil RM, Hassin NH, et al., editors. Spatial Characterization of Green Space Landscape Structure in Kota Bharu for Sustainable Tourism Planning. IOP Conference Series: Earth and Environmental Science; 2022: Institute of Physics.
713	Nordh H, Aamodt G, Nordbø ECA. Greater perceived access to green spaces near homes: Safer and more satisfied residents. J Environ Psychol. 2024;96. doi: 10.1016/j.jenvp.2024.102332.
714	Noszczyk T, Gorzelany J, Kukulska-Kozieł A, Hernik J. The impact of the COVID-19 pandemic on the importance of urban green spaces to the public. Land Use Pol. 2022;113. doi: 10.1016/j.landusepol.2021.105925.
715	Noszczyk T, Cegielska K, Rogatka K, Starczewski T. Exploring green areas in Polish cities in context of anthropogenic land use changes. Anthr Rev. 2023;10(3):710-31. doi: 10.1177/20530196221112137. PubMed PMID: WOS:000825818800001.
716	Nouri ZS, Nouri J, Habib F, Rafian M. Environmental management for urban development around river valleys using a conceptual model. Int J Hum Cap Urban Manag. 2021;6(4):351-64. doi: 10.22034/IJHCUM.2021.04.01.
717	Novaes, C., & Marques, R. (2023). Are Rainwater and Stormwater Part of the Urban CE Efficiency? Sustainability, 15(14), 14. doi:10.3390/su151411168
718	Novalia I, editor Underground building as an electrical facility to develop sustainable cities. AIP Conference Proceedings; 2022: American Institute of Physics Inc.
719	Nowak MJ, Monteiro R, Olcina-Cantos J, Vagiona DG. Spatial Planning Response to the Challenges of Climate Change Adaptation: An Analysis of Selected Instruments and Good Practices in Europe. Sustainability. 2023;15(13):27. doi: 10.3390/su151310431. PubMed PMID: WOS:001031215200001.
720	Nugraha AL, Awaluddin M, Sukmono A, Bashit N, Wahyuddin Y, Nugraha PO, editors. Environmental vulnerability assessment based on open green space mapping with AHP and GIS in East Semarang sub-district. AIP Conference Proceedings; 2023: American Institute of Physics Inc.
721	Ogochukwu CG, Chioma JNA, Ogochukwu OF, Chukwudi EC, Ogorchukwu IM. Rapid spatial growth of cities and its planning implications for developing countries: a case study of Abuja, Nigeria. Indones J Geogr. 2022;54(2):313-20. doi: 10.22146/ijg.70316.
722	Ohlmeyer K, Schaefer M, Kirstein M, Gruehn D, Greiving S. Introducing environmental-justice analysis into urban planning practices in the city of Bottrop, Germany. Town Plann Rev. 2022;93(2):187-210. doi: 10.3828/tpr.2021.20.
723	Oliveira DM, Marques ML, dos Santos D, Spexoto MCB, Togashi GB, Massini DA, et al. Spatial index relating urban environment to health lifestyle and obesity risk in men and women from different age groups. PLoS One. 2020;15(3):13. doi: 10.1371/journal.pone.0229961. PubMed PMID: WOS:000535288600039.
724	Oliverio M, Conticelli E, editors. Steering Net Zero Land Take Urban Growth. A Decision Support Method Applied to the City of Castelfranco Emilia, Italy. Lecture Notes in Civil Engineering; 2024: Springer Science and Business Media Deutschland GmbH.
725	Olusoga OO, Adedeji YMD, Adegun OB, Akande SO. LULC Assessment and Green Infrastructure Conservation in residential neighborhoods: a case of FESTAC Town, Lagos, Nigeria. Environ Monit Assess. 2024;196(3):16. doi: 10.1007/s10661-024-12427-2. PubMed PMID: WOS:001159906900004.
726	Omollo, W. (2023). Conformity to zoned urban green spaces in physical development plans: A spatiotemporal analysis of Kisii Town, Kenya. Town and Regional Planning, 82, 62-80. doi:10.18820/trp.v82i.6610
727	Oosterbroek, B., de Kraker, J., Huynen, M. M. T. E., Martens, P., & Verhoeven, K. (2023). Assessment of green space benefits and burdens for urban health with spatial modeling. Urban Forestry and Urban Greening, 86. doi:10.1016/j.ufug.2023.128023
728	Oosterbroek B, de Kraker J, Akkermans S, Esser P, Martens P. Participatory Design of Urban Green Spaces to Improve Residents' Health. Land. 2024;13(1):24. doi: 10.3390/land13010088. PubMed PMID: WOS:001151498100001.
729	Orlikowska EH, Svensson J, Roberge JM, Blicharska M, Mikusiński G. Hit or miss? Evaluating the effectiveness of Natura 2000 for conservation of forest bird habitat in Sweden. Glob Ecol Conserv. 2020;22. doi: 10.1016/j.gecco.2020.e00939.
730	Ormukov C, Dyldaev M, Chymyrov A, Beishenkulova M, Gulkaiyr TK. GIS Based Analysis of Land Use Dynamics in Bishkek. Int J Geoinformatics. 2023;19(11):62-71. doi: 10.52939/ijg.v19i11.2927.
731	Ortega Sandoval AD, Rodríguez Sánchez JP, Bharati L. A transdisciplinary approach for assessing the potential feasibility of Sustainable Urban Drainage Systems: case study, Bogotá, Colombia. Urban Water J. 2023;20(8):1081-94. doi: 10.1080/1573062X.2023.2233494.
732	Ospangaliyev, A., Utebekova, A., Dosmanbetov, D., Akhmetov, R., & Mazarzhanova, K. (2022). Impact of Urban Landscaping on Improving the Sustainable Development of the Urban Environment. The Case of Nur-Sultan. Journal of Environmental Management and Tourism, 13(5), 1459-1466. doi:10.14505/jemt.v13.5(61).21
733	Ospangaliyev A, Sarsekova D, Mazarzhanova K, Dosmanbetov D, Kopabayeva A, Obezinskaya E, et al. Assessment of the degree of landscaping in Astana, Kazakhstan and recommendations for its development. Caspian J Environ Sci. 2023;21(3):585-94. doi: 10.22124/CJES.2023.6937.
734	Osseni AA, Dossou-Yovo HO, Gbesso FGH, Sinsin B. GIS-Based Multi-Criteria Analysis for Selecting Suitable Areas for Urban Green Spaces in Abomey-Calavi District, Southern Benin. Land. 2023;12(8):16. doi: 10.3390/land12081553. PubMed PMID: WOS:001119077900001.
735	Osuide EE. Implementation of measures to mitigate the risk of pluvial flooding in urban areas. Model Earth Syst Environ. 2022;8(3):2897-910. doi: 10.1007/s40808-021-01308-z.
736	Owusu C, Flanagan B, Lavery AM, Mertzlufft CE, McKenzie BA, Kolling J, et al. Developing a granular scale environmental burden index (EBI) for diverse land cover types across the contiguous United States. Sci Total Environ. 2022;838:11. doi: 10.1016/j.scitotenv.2022.155908. PubMed PMID: WOS:000832999500003.
737	Owusu, R. O., Martinez, J., & Schwarz, N. (2024). Supply and demand of ecosystem services of urban green spaces in deprived areas: Perceptions from Kumasi, Ghana. Environmental Science & Policy, 156, 15. doi:10.1016/j.envsci.2024.103742
738	Oyama Y. Global path preference and local response: A reward decomposition approach for network path choice analysis in the presence of visually perceived attributes. Transp Res Part A Policy Pract. 2024;181. doi: 10.1016/j.tra.2024.103998.
739	P A, N.R C, Firoz C M. A framework for urban pluvial flood resilient spatial planning through blue-green infrastructure. Int J Disaster Risk Reduct. 2024;103. doi: 10.1016/j.ijdrr.2024.104342.
740	Pacetti T, Cioli S, Castelli G, Bresci E, Pampaloni M, Pileggi T, et al. Planning Nature Based Solutions against urban pluvial flooding in heritage cities: A spatial multi criteria approach for the city of Florence (Italy). J Hydrol-Reg Stud. 2022;41:15. doi: 10.1016/j.ejrh.2022.101081. PubMed PMID: WOS:000793662500004.
741	Paciência I, Moreira A, Moreira C, Rufo JC, Sokhatska O, Rama T, et al. Neighbourhood green and blue spaces and allergic sensitization in children: A longitudinal study based on repeated measures from the Generation XXI cohort. Sci Total Environ. 2021;772:9. doi: 10.1016/j.scitotenv.2021.145394. PubMed PMID: WOS:000628753700083.
742	Padon A, Punson B, Iamtrakul P, Klaylee J, editors. The Study on Association between Urban Green Space and Temperature Changes in Mega City. Proceedings of the 2020 International Conference and Utility Exhibition on Energy, Environment and Climate Change, ICUE 2020; 2020: Institute of Electrical and Electronics Engineers Inc.
743	Palazzo E. Bridging urban morphology and urban ecology: A framework to identify morpho-ecological periods and patterns in the urban ecosystem. J urban ecol. 2022;8(1). doi: 10.1093/jue/juac007.
744	Pallathadka, A., Pallathadka, L., Rao, S., Chang, H., & Van Dommelen, D. (2022). Using GIS-based spatial analysis to determine urban greenspace accessibility for different racial groups in the backdrop of COVID-19: a case study of four US cities. GeoJournal, 87(6), 4879-4899. doi:10.1007/s10708-021-10538-8
745	Pallathadka AK, Chang H, Ajibade I. The Spatial Patterns of Pluvial Flood Risk, Blue-Green Infrastructure, and Social Vulnerability: A Case Study from Two Alaskan Cities. IntlJ Geospatial Envirin Res. 2021;8(3).
746	Pan X. Management-Oriented Upgrade and Construction of Urban Green Space Management System in Wuxi. J Interconnect Netw. 2022;22. doi: 10.1142/S021926592143026X.
747	Pan Z, Wang CX, Yu BL, Chen ZQ, Yuan Y, Li GR, et al. Assessing multifunctional retrofit potential of urban roof areas and evaluating the power and carbon benefits under efficient retrofit scenarios. J Clean Prod. 2024;444:11. doi: 10.1016/j.jclepro.2024.141270. PubMed PMID: WOS:001198933900001.
748	Parizi SM, Taleai M, Sharifi A. A GIS-Based Multi-Criteria Analysis Framework to Evaluate Urban Physical Resilience against Earthquakes. Sustainability. 2022;14(9):31. doi: 10.3390/su14095034. PubMed PMID: WOS:000795418100001.
749	Park JW, Lee CM. Response of ground beetle (Coleoptera: Carabidae) communities to effect of urbanization in southern osaka: An analytical approach using gis. Sustainability (Switzerland). 2021;13(13). doi: 10.3390/su13137134.
750	Park Y, Guldmann JM. Understanding disparities in community green accessibility under alternative green measures: A metropolitan-wide analysis of Columbus, Ohio, and Atlanta, Georgia. Landsc Urban Plan. 2020;200:15. doi: 10.1016/j.landurbplan.2020.103806. PubMed PMID: WOS:000532674300005.
751	Park YS, McMorris BJ, Pruinelli L, Song Y, Kaas MJ, Wyman JF. Use of Geographic Information Systems to Explore Associations between Neighborhood Attributes and Mental Health Outcomes in Adults: A Systematic Review. Int J Environ Res Public Health. 2021;18(16):26. doi: 10.3390/ijerph18168597. PubMed PMID: WOS:000689130400001.
752	Parveen, M. T., & Ilahi, R. A. (2022). Assessment of land-use change and its impact on the environment using GIS techniques: a case of Kolkata Municipal Corporation, West Bengal, India. GeoJournal, 87, 551-566. doi:10.1007/s10708-022-10581-z
753	Pati A, Sahoo B. Effect of Low-Impact Development Scenarios on Pluvial Flood Susceptibility in a Scantily Gauged Urban-Peri-Urban Catchment. J Hydrol Eng. 2022;27(1):19. doi: 10.1061/(asce)he.1943-5584.0002147. PubMed PMID: WOS:000719530200006.
754	Pecero-Casimiro, R., Fernández-Rodríguez, S., Tormo-Molina, R., Silva-Palacios, I., Gonzalo-Garijo, A., Monroy-Colín, A., . . . Maya-Manzano, J. M. (2020). Producing Urban Aerobiological Risk Map for Cupressaceae Family in the SW Iberian Peninsula from LiDAR Technology. Remote Sensing, 12(10), 19. doi:10.3390/rs12101562
755	Pei XR, Guo P, Chen QY, Li JR, Liu ZF, Sun YL, et al. An Improved Multi-Mode Two-Step Floating Catchment Area Method for Measuring Accessibility of Urban Park in Tianjin, China. Sustainability. 2022;14(18):15. doi: 10.3390/su141811592. PubMed PMID: WOS:000858873800001.
756	Peixi X, editor Study on Spatial layout and Environmental Equity of Urban green Space in Nanning City based on GIS. E3S Web of Conferences; 2023: EDP Sciences.
757	Pelgrims I, Devleesschauwer B, Guyot M, Keune H, Nawrot TS, Remmen R, et al. Association between urban environment and mental health in Brussels, Belgium. BMC Public Health. 2021;21(1):18. doi: 10.1186/s12889-021-10557-7. PubMed PMID: WOS:000636776100003.
758	Pelorosso R, La Rosa D, Floris S, Cerino N, editors. Planning Accessible Urban Green Infrastructure for Healthy and Fair Historical Towns: The Study Case of Viterbo, Central Italy. Lecture Notes in Civil Engineering; 2021: Springer Science and Business Media Deutschland GmbH.
759	Peng YF, Fujiyama M, Ishida T. Spatial Evolution of an Oil City: A Case Study of Karamay, Northwest China. Land. 2022;11(11):19. doi: 10.3390/land11112011. PubMed PMID: WOS:000895115300001.
760	Perchoux C, Brondeel R, Klein S, Klein O, Thierry B, Kestens Y, et al. Does the built environment influence location- and trip-based sedentary behaviors? Evidence from a GPS-based activity space approach of neighborhood effects on older adults. Environ Int. 2023;180. doi: 10.1016/j.envint.2023.108184. PubMed Central PMCID: PMC37783123.
761	Pereira C, Flores-Colen I, Mendes MP. Guidelines to reduce the effects of urban heat in a changing climate: Green infrastructures and design measures. Sustain Dev. 2024;32(1):57-83. doi: 10.1002/sd.2646. PubMed PMID: WOS:001014673600001.
762	Peroni F, Pristeri G, Codato D, Pappalardo SE, De Marchi M. Biotope Area Factor: An Ecological Urban Index to Geovisualize Soil Sealing in Padua, Italy. Sustainability. 2020;12(1):17. doi: 10.3390/su12010150. PubMed PMID: WOS:000521955600150.
763	Perovic Z, Coric S, Isakovic S, Sumarac D. Potential and Benefit of Green Roof Energy Renovation of Existing Residential Buildings with a Flat Roof in Belgrade. Appl Sci-Basel. 2023;13(13):16. doi: 10.3390/app13137348. PubMed PMID: WOS:001028336600001.
764	Phillips A, Khan AZ, Canters F. Use-Related and Socio-Demographic Variations in Urban Green Space Preferences. Sustainability. 2021;13(6):22. doi: 10.3390/su13063461. PubMed PMID: WOS:000645714000001.
765	Phillips A, Plastara D, Khan AZ, Canters F. Integrating public perceptions of proximity and quality in the modelling of urban green space access. Landsc Urban Plan. 2023;240:17. doi: 10.1016/j.landurbplan.2023.104875. PubMed PMID: WOS:001074214900001.
766	Picone N, Esposito A, Emmanuel R, Buccolieri R. Potential Impacts of Green Infrastructure on NOx and PM10 in Different Local Climate Zones of Brindisi, Italy. Sustainability (Switzerland). 2024;16(1). doi: 10.3390/su16010229.
767	Pilua A, Hysa A, Zeka E, Dervishi S, Stefanidis SP, Spalevic V. TRANSVERSAL RELATIONSHIP OF MORACA RIVER WITH THE URBAN FABRIC OF PODGORICA. J Environ Prot Ecol. 2022;23(5):2212-22. PubMed PMID: WOS:000869495800007.
768	Pindral S, Kot R, Hulisz P. The influence of city development on urban pedodiversity. Sci Rep. 2022;12(1):13. doi: 10.1038/s41598-022-09903-5. PubMed PMID: WOS:000781460200008.
769	Pinto VD, Martins C, Rodrigues J, Rosa MP. Improving access to greenspaces in the Mediterranean city of Faro. AIMS Environ Sci. 2020;7(3):226-46. doi: 10.3934/environsci.2020014.
770	Platz M, Simon M, Tryby M. Testing of the Storm Water Management Model Low Impact Development Modules. J Am Water Resour Assoc. 2020;56(2):283-96. doi: 10.1111/1752-1688.12832.
771	Pochaievets O, Korohoda N, editors. The use of GIS and remote sensing data for the assessment of ecosystem services for hydrological cycle and water flow regulation. 17th International Conference Monitoring of Geological Processes and Ecological Condition of the Environment, Monitoring 2023; 2023: European Association of Geoscientists and Engineers, EAGE.
772	Pokrývková J, Jurík L, Lackóová L, Halászová K, Hanzlík R, Banihabib ME. The urban environment impact of climate change study and proposal of the city micro-environment improvement. Sustainability (Switzerland). 2021;13(8). doi: 10.3390/su13084096.
773	Pons V, Abdalla EMH, Tscheikner-Gratl F, Alfredsen K, Sivertsen E, Bertrand-Krajewski JL, et al. Practice makes the model: A critical review of stormwater green infrastructure modelling practice. Water Res. 2023;236:14. doi: 10.1016/j.watres.2023.119958. PubMed PMID: WOS:000984585100001.
774	Pontin FL, Jenneson VL, Morris MA, Clarke GP, Lomax NM. Objectively measuring the association between the built environment and physical activity: a systematic review and reporting framework. Int J Behav Nutr Phys Act. 2022;19(1):22. doi: 10.1186/s12966-022-01352-7. PubMed PMID: WOS:000853902100001.
775	PortoCarreiro P, Trinta PV, Lima TL, editors. Asynchronous Mode in the Webgis: A Challenge to Ensure Greater Popular Participation. Lecture Notes in Computer Science (including subseries Lecture Notes in Artificial Intelligence and Lecture Notes in Bioinformatics); 2021: Springer Science and Business Media Deutschland GmbH.
776	Portoghesi L, Tomao A, Bollati S, Mattioli W, Angelini A, Agrimi M. Planning coastal Mediterranean stone pine (Pinus pinea L.) reforestations as a green infrastructure: combining GIS techniques and statistical analysis to identify management options. Ann For Res. 2022;65(1):31-46. doi: 10.15287/afr.2022.2176. PubMed PMID: WOS:000826526800003.
777	Poudel S, Shrestha HL. Environmental Status of Green Spaces in Bhaktapur District of Nepal - 2019. Urban Ecology and Global Climate Change: wiley; 2022. p. 182-203.
778	Pouya S, Aghlmand M. Evaluation of urban green space per capita with new remote sensing and geographic information system techniques and the importance of urban green space during the COVID-19 pandemic. Environ Monit Assess. 2022;194(9):19. doi: 10.1007/s10661-022-10298-z. PubMed PMID: WOS:000835713700008.
779	Pradana A, Pugara A, Puspasari DA, editors. Effect of Changes Composition and Intensity of Green Space on Surface Temperature: Case Study in Pekalongan Regency, Indonesia. IOP Conference Series: Earth and Environmental Science; 2021: IOP Publishing Ltd.
780	Preston PD, Dunk RM, Smith GR, Cavan G. Not all brownfields are equal: A typological assessment reveals hidden green space in the city. Landsc Urban Plan. 2023;229:13. doi: 10.1016/j.landurbplan.2022.104590. PubMed PMID: WOS:001029129100001.
781	Price A, Langford M, Higgs G. Quantifying disparities in access to recreational opportunities by alternative modes of transport. Case Stud Transp Policy. 2023;11. doi: 10.1016/j.cstp.2023.100949.
782	Pristeri, G., Peroni, F., Pappalardo, S. E., Codato, D., Masi, A., & De Marchi, M. (2021). Whose Urban Green? Mapping and Classifying Public and Private Green Spaces in Padua for Spatial Planning Policies. Isprs International Journal of Geo-Information, 10(8), 28. doi:10.3390/ijgi10080538
783	Prybutok S, Newman G, Atoba K, Sansom G, Tao Z. Combining co$ting nature and suitability modeling to identify high flood risk areas in need of nature-based services. Land. 2021;10(8). doi: 10.3390/land10080853.
784	Pugliese F, Gerundo C, De Paola F, Caroppi G, Giugni M. Enhancing the Urban Resilience to Flood Risk Through a Decision Support Tool for the LID-BMPs Optimal Design. Water Resour Manag. 2022;36(14):5633-54. doi: 10.1007/s11269-022-03322-x. PubMed PMID: WOS:000854843400001.
785	Puhakka S, Lankila T, Pyky R, Kärmeniemi M, Niemelä M, Kangas K, et al. Satellite imaging-based residential greenness and accelerometry measured physical activity at midlife—population-based Northern Finland birth cohort 1966 study. Int J Environ Res Public Health. 2020;17(24):1-16. doi: 10.3390/ijerph17249202. PubMed Central PMCID: PMC33317103.
786	Purves RS, Wartmann FM. Characterising and mapping potential and experienced tranquillity: From a state of mind to a cultural ecosystem service. Geogr Compass. 2023;17(11):15. doi: 10.1111/gec3.12726. PubMed PMID: WOS:001091105200001.
787	Purwohandoyo J, Reinhart H, Saputra E, Kurniawan A, Rachmawati R, Widiyastuti D, et al. Spatial Multi-Criterion Analysis (SMCA) to Determine the Suitability of Green Open Space (GOS) at Kalurahan Wonokromo, Special Region of Yogyakarta. Int Rev Spatial Plan Sustain Dev. 2023;11(1):158-75. doi: 10.14246/irspsd.11.1_158.
788	Puttinaovarat S, Horkaew P. A Geospatial Platform for Crowdsourcing Green Space Area Management Using GIS and Deep Learning Classification. Isprs International Journal of Geo-Information. 2022;11(3):19. doi: 10.3390/ijgi11030208. PubMed PMID: WOS:000775324300001.
789	Qian Y, Wang H, Wu JS. Protecting Existing Urban Green Space versus Cultivating More Green Infrastructures: Strategies Choices to Alleviate Urban Waterlogging Risks in Shenzhen. Remote Sens. 2021;13(21):18. doi: 10.3390/rs13214433. PubMed PMID: WOS:000719219100001.
790	Qu Z, Zhang Q, Zhang R, Wang Y, Li L. The optimization of urban blue⁃green spatial layout based on dual performances: a case study on Putuo District in Shanghai. J Nanjing For Univ. 2023;47(4):235-43. doi: 10.12302/j.issn.1000-2006.202111019.
791	Quagliolo C, Roebeling P, Matos F, Pezzoli A, Comino E. Pluvial flood adaptation using nature-based solutions: An integrated biophysical-economic assessment. Sci Total Environ. 2023;902:12. doi: 10.1016/j.scitotenv.2023.166202. PubMed PMID: WOS:001067928100001.
792	Raaschou-Nielsen O, Taj T, Poulsen AH, Hvidtfeldt UA, Ketzel M, Christensen JH, et al. Air pollution at the residence of Danish adults, by socio-demographic characteristics, morbidity, and address level characteristics. Environ Res. 2022;208:7. doi: 10.1016/j.envres.2022.112714. PubMed PMID: WOS:000751893000001.
793	Rachid L, Elmostafa A, Mehdi M, Hassan R. Assessing carbon storage and sequestration benefits of urban greening in Nador City, Morocco, utilizing GIS and the InVEST model. Sustain Future. 2024;7. doi: 10.1016/j.sftr.2024.100171.
794	Rahman MM, Hossain T, Chowdhury MRH, Uddin MS. Effects of Transportation Accessibility on Residential Housing Rent: Evidence from Metropolitan City of Khulna, Bangladesh. J Urban Plan Dev. 2021;147(2):15. doi: 10.1061/(asce)up.1943-5444.0000668. PubMed PMID: WOS:000648590100014.
795	Rahmani N, Sharifi A. Comparative Analysis of the Surface Urban Heat Island (SUHI) Effect Based on the Local Climate Zone (LCZ) Classification Scheme for Two Japanese Cities, Hiroshima, and Sapporo. Clim. 2023;11(7). doi: 10.3390/cli11070142.
796	Rahmy WA, Hoctor T. Landscape suitability analysis for developing a framework of green infrastructure protection in bandung basin area, indonesia. J Digital Landsc Arch. 2021;2021(6):306-13. doi: 10.14627/537705027.
797	Rahnama MR. Simulation of land use land cover change in Melbourne metropolitan area from 2014 to 2030: using multilayer perceptron neural networks and Markov chain model. Aust Plann. 2021;57(1):36-49. doi: 10.1080/07293682.2021.1920994.
798	Rakowska SB, Lutz KL, Réquia WJ, Adams MD. Examining the effects of green space accessibility on school performance for 3421 elementary schools. Landsc Urban Plan. 2023;234:10. doi: 10.1016/j.landurbplan.2023.104731. PubMed PMID: WOS:000949640600001.
799	Ramandhani K, Budiarti T, Makalew ADN, editors. Development Concept of Productive Landscape with Urban Agriculture Based on Potential Green Open Space and Community Preference in Bogor City. IOP Conference Series: Earth and Environmental Science; 2020: Institute of Physics Publishing.
800	Rambhia M, Volk R, Rismanchi B, Winter S, Schultmann F, editors. Prioritising urban green spaces using accessibility and quality as criteria. IOP Conference Series: Earth and Environmental Science; 2022: Institute of Physics.
801	Ramirez Aranda N, De Waegemaeker J, Van de Weghe N. Cultural ecosystem services along the Woluwe River: mapping the potential for a cross-regional green-blue network during the COVID-19 pandemic. J Environ Plann Manage. 2024;67(8):1628-54. doi: 10.1080/09640568.2023.2177141.
802	Ramírez-Juidías, E., Amaro-Mellado, J. L., & Leiva-Piedra, J. L. (2022). Influence of the Urban Green Spaces of Seville (Spain) on Housing Prices through the Hedonic Assessment Methodology and Geospatial Analysis. Sustainability, 14(24), 15. doi:10.3390/su142416613
803	Ravichandran V, Archer JM, Aiyar L, Teirstein M, Barton K, Azher Z, et al. Using the Maryland Park Equity Tool to Correlate Park Space with Children's Health in Baltimore, Maryland. Environ Justice. 2023. doi: 10.1089/env.2022.0024.
804	Raza A, Syed NR, Fahmeed R, Acharki S, Hussain S, Zubair M, et al. Land use/land change detection and determination of land surface temperature variation in green belt (Nasirabad) district of Balochistan, Pakistan. SN Appl Sci. 2023;5(11). doi: 10.1007/s42452-023-05520-7.
805	Raza T, Raza TKS, Castro JT, Liwag CREU, Lidasan HS. Understanding Alteration to Surface Cover in Developing Urban Heat Island: Enhancing City Climate Change Adaptation Capacity, Quezon City, Philippines. Handbook of Climate Change Management: Research, Leadership, Transformation. 4: Springer International Publishing; 2021. p. 3367-410.
806	Reckner M, Tien I. Community-Scale Spatial Mapping to Prioritize Green and Grey Infrastructure Locations to Increase Flood Resilience. Sustain Resil Infra. 2023;8(sup1):289-310. doi: 10.1080/23789689.2022.2148449.
807	Rehman A, Aziz A, Anwar MM, Majeed M, Albanai JA, Almohamad H, et al. Quantifying the impacts of urbanization on urban green, evidences from Maga City, Lahore Pakistan. Discov Sustain. 2023;4(1). doi: 10.1007/s43621-023-00169-z.
808	Rehnuma M. Green Buildings: Risk Factors and Mitigation Measures/Emerging Urban Green Spaces in Dhaka: Planning and Analysis. Encyclopedia of Renewable and Sustainable Materials: Volume 1-5. 1-5: Elsevier; 2020. p. 98-113.
809	Reichert M, Braun U, Lautenbach S, Zipf A, Ebner-Priemer U, Tost H, et al. Studying the impact of built environments on human mental health in everyday life: methodological developments, state-of-the-art and technological frontiers. Curr Opin Psychol. 2020;32:158-64. doi: 10.1016/j.copsyc.2019.08.026. PubMed Central PMCID: PMC31610407.
810	Ren Q, Sun M. Exploring the Quantitative Assessment of Spatial Risk in Response to Major Epidemic Disasters in Megacities: A Case Study of Qingdao. Int J Environ Res Public Health. 2023;20(4). doi: 10.3390/ijerph20043274. PubMed Central PMCID: PMC36833967.
811	Repetskaya AI, Petlukova KA, Tabunshchik VA, Vishnevski SO, Savushkina IG, editors. Application of the Field-Map software and hardware complex for creating GIS of urban green spaces and Botanical gardens collections. IOP Conference Series: Earth and Environmental Science; 2020: IOP Publishing Ltd.
812	Resler ML, Mazac R, Candy S, Kemppainen T. Transitioning beyond urban green space accessibility indicators: Case illustration of a novel diversity planning tool applied to Vantaa, Finland. Environ Sustain Ind. 2023;18. doi: 10.1016/j.indic.2023.100232.
813	Rezaei T, Arunrat N, Chareonwong U, Pumijumnong N. Mapping urban heat: Unveiling nature-based solutions in Sari City, Iran. Urban CLim. 2024;55:18. doi: 10.1016/j.uclim.2024.102000. PubMed PMID: WOS:001255182600001.
814	Rezvani SMHS, Falcão MJ, Komljenovic D, de Almeida NM. A Systematic Literature Review on Urban Resilience Enabled with Asset and Disaster Risk Management Approaches and GIS-Based Decision Support Tools. Appl Sci. 2023;13(4). doi: 10.3390/app13042223.
815	Rico RM, Gallegos BVC, Némiga XA. The importance of green spaces in urban areas with high pollution. The case of Atitalaquia, Atotonilco de Tula and Apaxco, Mexico. Contexto. 2022;16(24):40-53.
816	Rigolon A, Németh J. What Shapes Uneven Access to Urban Amenities? Thick Injustice and the Legacy of Racial Discrimination in Denver's Parks. J Plan Educ Res. 2021;41(3):312-25. doi: 10.1177/0739456x18789251. PubMed PMID: WOS:000676980800006.
817	Riu AS, Donada JT, Fortuny MTV, Carril VP. Estimating public space metrics from nineteenth-century urban cartography: Barcelona's Cerda Plan of urban expansion. Env Plan B-Urban Anal CIty Sci. 2021;48(9):2640-55. doi: 10.1177/2399808320987562. PubMed PMID: WOS:000627538200001.
818	Rizki AR, Tumuyu SS, Rushayati SB. The Impact of Urban Green Space on The Urban Heat Island Phenomenon – A Study Case in East Jakarta, Indonesia. Geopl. 2024;11(1):31-42. doi: 10.14710/geoplanning.11.1.31-42.
819	Robillard A, Boisjoly G, Waygood EOD. Access to Parks and Green Spaces in Quebec City, Canada: Developing Children-Specific Accessibility Measures. Transp Res Record. 2023;2677(10):464-77. doi: 10.1177/03611981231161618. PubMed PMID: WOS:000974761900001.
820	Robinson JM, Cando-Dumancela C, Liddicoat C, Weinstein P, Cameron R, Breed MF. Vertical Stratification in Urban Green Space Aerobiomes. Environ Health Perspect. 2020;128(11):12. doi: 10.1289/ehp7807. PubMed PMID: WOS:000598173800011.
821	Robinson JM, Brindley P, Cameron R, MacCarthy D, Jorgensen A. Nature's Role in Supporting Health during the COVID-19 Pandemic: A Geospatial and Socioecological Study. Int J Environ Res Public Health. 2021;18(5):20. doi: 10.3390/ijerph18052227. PubMed PMID: WOS:000628158900001.
822	Rocha AD, Vulova S, Meier F, Förster M, Kleinschmit B. Mapping evapotranspirative and radiative cooling services in an urban environment. Sust Cities Soc. 2022;85. doi: 10.1016/j.scs.2022.104051.
823	Rodrigues BN, Molina Junior VE, Canteras FB. Green Infrastructure as a solution to mitigate the effects of climate change in a coastal area of social vulnerability in Fortaleza (Brazil). Environ Adv. 2023;13. doi: 10.1016/j.envadv.2023.100398.
824	Rodrigues Ferreira Barbosa V, Maria Damasceno R, Andreotti Dias M, Jablinski Castelhano F, Llacer Roig H, Requia WJ. Ecosystem services provided by green areas and their implications for human health in Brazil. Ecol Indic. 2024;161. doi: 10.1016/j.ecolind.2024.111975.
825	Rodrigues GC, Santini Junior MA. Evaluation of the use of compensatory techniques in the ribeirão do santa rita urban sub-basin in the municipality of fernandópolis, são paulo. Eng Sanit Ambient. 2021;26(2):231-7. doi: 10.1590/s1413-415220180251.
826	Rodríguez-Espinosa VM, Aguilera-Benavente F, Gómez-Delgado M. Green infrastructure design using GIS and spatial analysis: a proposal for the Henares Corridor (Madrid-Guadalajara, Spain). Landsc Res. 2020;45(1):26-43. doi: 10.1080/01426397.2019.1569221.
827	Roghani B, Bahrami M, Tscheikner-Gratl F, Cherqui F, Muthanna TM, Rokstad MM. A comparative analysis of international guidelines for green infrastructure performance assessment. BG Syst. 2024;6(1):133-52. doi: 10.2166/bgs.2024.049.
828	Rolf W, Peters DG. Algorithmic landscapes meet geodesign for effective green infrastructure planning: Ideas and perspectives. J Digital Landsc Arch. 2020;2020(5):476-85. doi: 10.14627/537690049.
829	Rosa DWB, Nascimento NO, Moura PM, Macedo GD. Assessment of the hydrological response of an urban watershed to rainfall-runoff events in different land use scenarios - Belo Horizonte, MG, Brazil. Water Sci Technol. 2020;81(4):679-93. doi: 10.2166/wst.2020.148. PubMed PMID: WOS:000537967000005.
830	Rostang, O., Gren, A., Feinberg, A., & Berghauser Pont, M. (2021). Promoting Resilient and Healthy Cities for Everyone in an Urban Planning Context by Assessing Green Area Accessibility. Frontiers in Built Environment, 7. doi:10.3389/fbuil.2021.797179
831	Rudiastuti AW, Rahadiati A, Dewi RS, Soetrisno D, Maulana E, editors. Assessing coastal vulnerability index of tourism site: The case of Mataram Coast. E3S Web of Conferences; 2020: EDP Sciences.
832	Russo-Petrick K, Root KV. Factors impacting bat activity and species richness in protected parks in the oak openings region of Northwest Ohio. Environ Manage. 2023;72(5):1086-98. doi: 10.1007/s00267-023-01849-2. PubMed Central PMCID: PMC37368019.
833	Rybarczyk G, Ozbil A, Yesiltepe D, Argin G. Walking alone or walking together: A spatial evaluation of children's travel behavior to school. Env Plan B-Urban Anal CIty Sci. 2023;50(9):2560-78. doi: 10.1177/23998083231161612. PubMed PMID: WOS:000946110500001.
834	Sabir MA, Nawaz MF, Turabi TH, Jaskani MJ, Zulfiqar U, Yasin G, et al. Investigating the Influence of Seasonal Variability and Urban Green Spaces on Ambient Air Quality in an Urban Environment. Pol J Environ Stud. 2024;33(6):6323-32. doi: 10.15244/pjoes/183564.
835	Sachit MS, Shafri HZM, Abdullah AF, Rafie ASM, Gibril MBA. A novel GeoAI-based multidisciplinary model for SpatioTemporal Decision-Making of utility-scale wind–solar installations: To promote green infrastructure in Iraq. Egyptian Journal of Remote Sensing and Space Science. 2024;27(1):120-36. doi: 10.1016/j.ejrs.2024.02.001.
836	Saddiqi MM, Zhao W, Cotterill S, Dereli RK. Smart management of combined sewer overflows: From an ancient technology to artificial intelligence. Wiley Interdiscip Rev: Water. 2023;10(3). doi: 10.1002/wat2.1635.
837	Saeed U, Ahmad SR. EMERGING GIS BASED REHEARSES FOR ASSESSMENT OF URBAN ENVIRONMENTAL SUSTAINABILITY AND APPOSITE RANKING. Fresenius Environ Bull. 2021;30(3):3047-58. PubMed PMID: WOS:000629181400086.
838	Saeedi I, Mikaeili Tabrizi AR, Bahremand A, Salmanmahiny A. A soft systems methodology and interpretive structural modeling framework for Green infrastructure development to control runoff in Tehran metropolis. Nat Resour Model. 2022;35(2). doi: 10.1111/nrm.12339.
839	Sahu A, Bose T, Samal DR. Urban Flood Risk Assessment and Development of Urban Flood Resilient Spatial Plan for Bhubaneswar. Environ Urban ASIA. 2021;12(2):269-91. doi: 10.1177/09754253211042489.
840	Saiz-Rodríguez, J. A., Salazar-Briones, C., Ruiz-Gibert, J. M., Moctezuma, A. M., & Lomeli-Banda, M. A. (2021). Analysis of urban heat island and flood-prone areas for green space planning. Proceedings of the Institution of Civil Engineers: Urban Design and Planning, 174(2), 47-62. doi:10.1680/jurdp.21.00006
841	Sajady M, Gower AL, McCullough M, Jordan C. More than a View: School Landscape Features Are Associated with Improved Student Adjustment. J Dev Behav Pediatr. 2020;41(6):436-42. doi: 10.1097/dbp.0000000000000809. PubMed PMID: WOS:000559379900004.
842	Sakhniuk S, Zatserkovnyi V, Polyakova N, Martyniuk L, Shovkoplias T, editors. Monitoring of green areas using remote sensing technologies. 2022 International Conference of Young Professionals, GeoTerrace 2022; 2022: European Association of Geoscientists and Engineers, EAGE.
843	Sakhniuk S, Zatserkovnyi V, Ilchenko A, Odarchuk N, Mironchuk T, editors. Monitoring of heat islands based on the data of the Sentinel 2 MSI satellites: MultiSpectral Instrument, Level-1C and MODIS sensors on the example of the territories of Kyiv and Rome. International Conference of Young Professionals "GeoTerrace 2023"; 2023: European Association of Geoscientists and Engineers, EAGE.
844	Salata S, Giaimo C, Barbieri CA, Ballocca A, Scalise F, Pantaloni G. The Utilization of Normalized Difference Vegetation Index to Map Habitat Quality in Turin (Italy). Sustainability. 2020;12(18):17. doi: 10.3390/su12187751. PubMed PMID: WOS:000584309100001.
845	Salata S, Erdoğan B, Ayruş B. Designing Urban Green Infrastructures Using Open-Source Data—An Example in Çiğli, Izmir (Turkey). Urban Sci. 2022;6(3). doi: 10.3390/urbansci6030042.
846	Saleem MS, Ahmad SR, Shafiq Ur R, Javed MA. Impact assessment of urban development patterns on land surface temperature by using remote sensing techniques: a case study of Lahore, Faisalabad and Multan district. Environ Sci Pollut Res. 2020;27(32):39865-78. doi: 10.1007/s11356-020-10050-5. PubMed PMID: WOS:000555418600001.
847	Salehabadi AM, Ghoddusifar SH, Mohammadpor A. Creation of an urban park New ASD index with a spatial distribution coefficient (Case study: region 1 of Tehran). Inf Constr. 2023;75(751):10. doi: 10.3989/ic.92808. PubMed PMID: WOS:001110021300005.
848	Salom-Carrasco J, Zornoza-Gallego C. Morphometric Indicators for the Definition of New Territorial Units in the Periurban Space: Application to the Metropolitan Area of Valencia (Spain). Land. 2024;13(1). doi: 10.3390/land13010054.
849	Sanches P, de Oliveira FL, Celani G. Green and compact: A spatial planning model for knowledge‐based urban development in peri‐urban areas. Sustainability (Switzerland). 2021;13(23). doi: 10.3390/su132313365.
850	Santos T, Silva C, Tenedório JA, Góes TM. Remote sensing and GIS for modelling green roofs potential at different urban scales. Methods and Applications of Geospatial Technology in Sustainable Urbanism: IGI Global; 2021. p. 251-93.
851	Saraiva M, Teixeira B. Exploring the Spatial Relationship between Street Crime Events and the Distribution of Urban Greenspace: The Case of Porto, Portugal. Isprs International Journal of Geo-Information. 2023;12(12):23. doi: 10.3390/ijgi12120492. PubMed PMID: WOS:001130761800001.
852	Sari NM, Kushardono D, Manessa MDM, Indradjad A, Arifin S, Maryanto A, editors. A Bibliometric Analysis of Urban Environment Quality Studies Based on Satellite Remote Sensing Data. AIP Conference Proceedings; 2023: American Institute of Physics Inc.
853	Sathyakumar V, Raaj R, Bardhan R. Geospatial approach for assessing spatiotemporal dynamics of urban green space distribution among neighbourhoods: A demonstration in Mumbai. Urban For Urban Green. 2020;48:16. doi: 10.1016/j.ufug.2020.126585. PubMed PMID: WOS:000512752000037.
854	Schilling KE, Mount J, Suttles KM, McLellan EL, Gassman PW, White MJ, et al. An Approach for Prioritizing Natural Infrastructure Practices to Mitigate Flood and Nitrate Risks in the Mississippi-Atchafalaya River Basin. Land. 2023;12(2):24. doi: 10.3390/land12020276. PubMed PMID: WOS:000940498900001.
855	Schmeller D. Experiences in urban green spaces: Differences in lived spaces in Stockholm. Terul Stat. 2023;63(2):234-66. doi: 10.15196/TS630205.
856	Schneider AK, Strohbach MW, App M, Schröder B. The 'GartenApp': Assessing and Communicating the Ecological Potential of Private Gardens. Sustainability. 2020;12(1):15. doi: 10.3390/su12010095. PubMed PMID: WOS:000521955600095.
857	Schöpflin F, Erber S, Madlener D, Prinz T, editors. DENSIFICATION OF SINGLE AND TWO-FAMILY HOUSES CONSIDERING GREEN SPACE AND MOBILITY. Acta Polytechnica CTU Proceedings; 2022: Czech Technical University in Prague.
858	Schrammeijer EA, van Zanten BT, Davis J, Verburg PH. The advantage of mobile technologies in crowdsourcing landscape preferences: Testing a mobile app to inform planning decisions. Urban For Urban Green. 2022;73:13. doi: 10.1016/j.ufug.2022.127610. PubMed PMID: WOS:000866527200003.
859	Schrammeijer, E. A., Malek, Ž., & Verburg, P. H. (2022). Mapping demand and supply of functional niches of urban green space. Ecological Indicators, 140. doi:10.1016/j.ecolind.2022.109031
860	Schwarz-V.raumer HG, Fischer L, Jakstis K. Levels to Address Human-Nature Relations in Cities Through Geo-data Processing Strategies: A Mini-Review. J Digital Landsc Arch. 2022;2022(7):637-48. doi: 10.14627/537724059.
861	Schwarz-V.raumer HG, Jaworski T, Schenk R, Vennemann K. Integration of Urban Green and Blue Infrastructure by Means of an Interactive and Geo-spatial Webmap-Tool. J Digital Landsc Arch. 2023;2023(8):48-56. doi: 10.14627/537740006.
862	Scott DM, Baker R, Tomlinson A, Berg MJ, Charman N, Tolhurst BA. Spatial distribution of sarcoptic mange (Sarcoptes scabiei) in urban foxes (Vulpes vulpes) in Great Britain as determined by citizen science. Urban Ecosyst. 2020;23(5):1127-40. doi: 10.1007/s11252-020-00985-5.
863	Scuderi A, Sturiale L, Timpanaro G, La Via G, Pecorino B, editors. A Possible Circular Approach for Social Perception of Climate Adaptation Action Planning in Metropolitan Cities. Green Energy and Technology; 2021: Springer Science and Business Media Deutschland GmbH.
864	Sdoukopoulos A, editor A Methodological Approach for Estimating Urban Green Space: The Case of Thessaloniki, Greece. Advances in Intelligent Systems and Computing; 2021: Springer Science and Business Media Deutschland GmbH.
865	Sebestyén V, Trájer AJ, Domokos E, Torma A, Abonyi J. Objective well-being level (OWL) composite indicator for sustainable and resilient cities. Ecol Indic. 2024;158:13. doi: 10.1016/j.ecolind.2023.111460. PubMed PMID: WOS:001158687600001.
866	Sehrawat S, Shekhar S. Potential sites for blue-green infrastructure in Gurugram, India; a multicriteria analysis. GeoJournal. 2024;89(1). doi: 10.1007/s10708-024-11021-w.
867	Seifu, S., & Stellmacher, T. (2021). Accessibility of public recreational parks in Addis Ababa, Ethiopia: A GIS based analysis at sub-city level. Urban Forestry & Urban Greening, 57, 8. doi:10.1016/j.ufug.2020.126916
868	Selvan SU, Saroglou ST, Joschinski J, Calbi M, Vogler V, Barath S, et al. Toward multi-species building envelopes: A critical literature review of multi-criteria decision-making for design support. Build Environ. 2023;231:21. doi: 10.1016/j.buildenv.2023.110006. PubMed PMID: WOS:000931111000001.
869	Semenzato, P., Costa, A., & Campagnaro, T. (2023). Accessibility to urban parks: Comparing GIS based measures in the city of Padova (Italy). Urban Forestry & Urban Greening, 82, 8. doi:10.1016/j.ufug.2023.127896
870	Semerdzhieva L, Borisova B. Urban ecosystems assessment: An integrated approach to maintenance of habitats and their biodiversity. J Bulg Geogr Soc. 2021;45:99-106. doi: 10.3897/jbgs.e78975.
871	Sen SK, Pearsall H, Gutierrez-Velez VH, Gilbert MR. Measuring Equity through Spatial Variability of Infrastructure Systems across the Urban-Rural Gradient. Land. 2021;10(11):15. doi: 10.3390/land10111202. PubMed PMID: WOS:000725499900001.
872	Senes G, Ferrario PS, Cirone G, Fumagalli N, Frattini P, Sacchi G, et al. Nature-based solutions for storm water management—creation of a green infrastructure suitability map as a tool for land-use planning at the municipal level in the province of Monza-Brianza (Italy). Sustainability (Switzerland). 2021;13(11). doi: 10.3390/su13116124.
873	Şenik B, Uzun O. An assessment on size and site selection of emergency assembly points and temporary shelter areas in Düzce. Nat Hazards. 2021;105(2):1587-602. doi: 10.1007/s11069-020-04367-0.
874	Senol F, Kaya IA. GIS-based mappings of park accessibility at multiple spatial scales: a research framework with the case of Izmir (Turkey). Local Environ. 2021;26(11):1379-97. doi: 10.1080/13549839.2021.1983793. PubMed PMID: WOS:000705410600001.
875	Senol F, Öztürk SP, Kaya IA. An urban plan evaluation for park accessibility: a case in Izmir (Turkiye). Urban Des Int. 2023;28(3):220-33. doi: 10.1057/s41289-023-00221-4. PubMed PMID: WOS:000986330100001.
876	Senol F, Kaya IA. Equitable accessibility of public open spaces: a comparison of measurement methods in metropolitan area of Izmir, Türkiye. Local Environ. 2024:21. doi: 10.1080/13549839.2024.2368529. PubMed PMID: WOS:001256865800001.
877	Sergeyeva A, Khamit A, Кoshim A, Makhambetov M. Ecological State Assessment of Urban Green Spaces Based on Remote Sensing Data. The Case of Aktobe City, Kazakhstan. J Settl Spat Plann. 2021;12(2):83-92. doi: 10.24193/JSSP.2021.2.02.
878	Shao J, Yan H. Evaluation of urban land green utilization efficiency with a view of GIS images. Arab J Geosci. 2021;14(7). doi: 10.1007/s12517-021-06748-6.
879	Shao M, Li X, Liu Z, Zhang Y, Cheng C. Evolution analysis and optimization research of ecosystem service value in Chengde City, Hebei Province of northern China based on land use/land cover change (LUCC). Beijing Linye Daxue Xuebao. 2021;43(3):106-16. doi: 10.12171/j.1000-1522.20190480.
880	Sharghi A, Nourtaghani A, Ramzanpour M, Gorji RB. Low-income housing location based on affordable criteria Using AHP Model and GIS Technique (Case Study: Babolsar City). Environ Dev Sustain. 2022;24(8):10337-77. doi: 10.1007/s10668-021-01870-7. PubMed PMID: WOS:000711299000001.
881	Sharipjonova Z, Karimov A, editors. Analysis of the State of Urban Green Zones under Climate Change Using GIS Technologies (on the Example of Samarkand and Namangan Cities). AIP Conference Proceedings; 2022: American Institute of Physics Inc.
882	Sharma J, Santhanam H. Selection of Strategic Sampling Sites for River Quality Assessments Near Mined Areas as a Policy Handle for Low-Impact Development and Biodiversity Conservation: A Case Study of River Godavari. Ecosystem and Species Habitat Modeling for Conservation and Restoration: Springer Nature; 2023. p. 373-87.
883	Shen Y, Kong W, Chen X, Fei F, Xu Y, Huan C, et al., editors. Using GeoAI to Reveal the Contribution of Urban Park Green Space Features to Mitigate the Heat Island Effect. Proceedings of the International Conference on Education and Research in Computer Aided Architectural Design in Europe; 2023: Education and research in Computer Aided Architectural Design in Europe.
884	Shi XX, Zhang Y, Wang YA, Chang Q. Understanding and improving nature-related educational ecosystem services in urban green spaces: Evidence from app-aided plant identification spatial-hotspots. Ecol Indic. 2023;151:14. doi: 10.1016/j.ecolind.2023.110332. PubMed PMID: WOS:001007021700001.
885	Shin JC, Parab KV, An R, Grigsby-Toussaint DS. Greenspace exposure and sleep: A systematic review. Environ Res. 2020;182. doi: 10.1016/j.envres.2019.109081. PubMed Central PMCID: PMC31891829.
886	Shojaeizadeh A, Geza M, Hogue TS. GIP-SWMM: A new Green Infrastructure Placement Tool coupled with SWMM. J Environ Manage. 2021;277:12. doi: 10.1016/j.jenvman.2020.111409. PubMed PMID: WOS:000593974400012.
887	Shurupov N, Molinero-Parejo R, Rodríguez-Espinosa VM, Aguilera-Benavente F. Cadastral Classifier: QGIS plugin for the classification of urban land use at parcel level. Bol Asoc Geogr Esp. 2023;(97). doi: 10.21138/bage.3280.
888	Shuvo FK, Mazumdar S, Labib SM. Walkability and greenness do not walk together: Investigating associations between greenness and walkability in a large metropolitan city context. Int J Environ Res Public Health. 2021;18(9). doi: 10.3390/ijerph18094429. PubMed Central PMCID: PMC33919473.
889	Shwetha C, Thejas HS, Medhesh RN, Nishanth AVN, Suresh YR, Chandre Gowda C, editors. Landuse Landcover Modeling for Urban Area of Bengaluru Region. Lecture Notes in Civil Engineering; 2024: Springer Science and Business Media Deutschland GmbH.
890	Siddique, S., & Uddin, M. M. (2022). Green space dynamics in response to rapid urbanization: Patterns, transformations and topographic influence in Chattogram city, Bangladesh. Land Use Policy, 114, 12. doi:10.1016/j.landusepol.2022.105974
891	Sidiqui P, Roös PB, Herron M, Jones DS, Duncan E, Jalali A, et al. Urban Heat Island vulnerability mapping using advanced GIS data and tools. J Earth Syst Sci. 2022;131(4):20. doi: 10.1007/s12040-022-02005-w. PubMed PMID: WOS:000899973800005.
892	Šiljeg A, Panđa L, Marinović R, Krvavica N, Domazetović F, Jurišić M, et al. Infiltration Efficiency Index for GIS Analysis Using Very-High-Spatial-Resolution Data. Sustainability (Switzerland). 2023;15(21). doi: 10.3390/su152115563.
893	Siljeg S, Miloševic R, Vilic E, editors. Multiscale GIS based analysis of urban green spaces (UGS) accessibility: Case study of sisak (Croatia). GISTAM 2020 - Proceedings of the 6th International Conference on Geographical Information Systems Theory, Applications and Management; 2020: SciTePress.
894	Simion A, Gruia AK, Grecu A, Diaconu D, Drăghici CC, editors. Organizing green infrastracture in the new urban residential spaces. Public Recreation and Landscape Protection - With Sense Hand in Hand? Conference Proceedings; 2020: Mendel University in Brno.
895	Simwanda M, Murayama Y, Phiri D, Nyirenda VR, Ranagalage M. Simulating Scenarios of Future Intra-Urban Land-Use Expansion Based on the Neural Network-Markov Model: A Case Study of Lusaka, Zambia. Remote Sens. 2021;13(5):25. doi: 10.3390/rs13050942. PubMed PMID: WOS:000628495300001.
896	Singh B, Venkatramanan V, Deshmukh B. Monitoring of land use land cover dynamics and prediction of urban growth using Land Change Modeler in Delhi and its environs, India. Environ Sci Pollut Res. 2022;29(47):71534-54. doi: 10.1007/s11356-022-20900-z. PubMed PMID: WOS:000799632100001.
897	Singh M, Cai X. Coastal Flooding Hazard, Exposure, and Readiness of Buildings in Hong Kong in 2080–2100, and the Implications for Real Estate Management. ISPRS International Journal of Geo-Information. 2023;12(3). doi: 10.3390/ijgi12030086.
898	Sismanidis I, Tasionas G, Koukoulos I, Kasapidis I, Drosos VC, editors. Sustainable development and exploitation of a typical semi mountainous forest area in northern Greece. Proceedings of SPIE - The International Society for Optical Engineering; 2020: SPIE.
899	Sk S, Debarma S, Alam A, Satpati L, Jagannathan R. Assessment and Possible Mitigation Strategy of Climate Change and Urban Heat Island Using GIS and Remote Sensing: A Case Study of Agartala City. Agriculture and Climatic Issues in South Asia: Geospatial Applications: CRC Press; 2023. p. 397-417.
900	Škreblin N. Spatial analyses for the city of Zagreb – planning and management. Kartograf Geoinformacije. 2020;19(33):34-53. doi: 10.32909/kg.19.33.3.
901	Slootweg M, Hu MM, Vega SH, Zelfde MV, van Leeuwen E, Tukker A. Identifying the geographical potential of rooftop systems: Space competition and synergy. Urban For Urban Green. 2023;79:12. doi: 10.1016/j.ufug.2022.127816. PubMed PMID: WOS:000904775300001.
902	Sobieraj J, Marín MF, Metelski D. Mapping of impervious surfaces with the use of remote sensing imagery: Support Vector Machines classification and GIS-based approach. Arch Civ Eng. 2023;69(3):129-46. doi: 10.24425/ace.2023.146071.
903	Sobrinho OM, Rudke AP, Morais MVBD, Martins LD. Meteorological Effects of Green Infrastructure on a Developing Medium Latin American City: A Numerical Modeling Assessment. Sustainability (Switzerland). 2023;15(2). doi: 10.3390/su15021429.
904	Sogno P, Kuenzer C, Bachofer F, Traidl-Hoffmann C. Earth observation for exposome mapping of Germany: analyzing environmental factors relevant to non-communicable diseases. Int J Appl Earth Obs Geoinf. 2022;114. doi: 10.1016/j.jag.2022.103084.
905	Sohn W, Kim HW, Kim JH, Li MH. The capitalized amenity of green infrastructure in single-family housing values: An application of the spatial hedonic pricing method. Urban For Urban Green. 2020;49:10. doi: 10.1016/j.ufug.2020.126643. PubMed PMID: WOS:000524972100027.
906	Sokale IO, Conway SH, Douphrate DI. Built Environment and Its Association with Depression among Older Adults: A Systematic Review. Open Public Health J. 2022;15(1). doi: 10.2174/18749445-v15-e2202030.
907	Sokolchuk K, editor Example of GIS application for urban water management. Case study of Trebišov, Slovakia. 17th International Conference Monitoring of Geological Processes and Ecological Condition of the Environment, Monitoring 2023; 2023: European Association of Geoscientists and Engineers, EAGE.
908	Sokolenko U, Honcharenko Y, Oleksiichenko N, editors. The Use of GIS Technologies for the Analysis and Monitoring of Green Infrastructure in Kharkiv, Ukraine. Lect Notes Networks Syst; 2023: Springer Science and Business Media Deutschland GmbH.
909	Soltaninia S, Eskandaripour M, Ahmadi Z, Ahmadi S, Eslamian S. The hidden threat of heavy metal leaching in urban runoff: Investigating the long-term consequences of land use changes on human health risk exposure. Environ Res. 2024;251:15. doi: 10.1016/j.envres.2024.118668. PubMed PMID: WOS:001223289700001.
910	Song K, Kim M, Kang HM, Ham EK, Noh J, Khim JS, et al. Stormwater runoff reduction simulation model for urban flood restoration in coastal area. Nat Hazards. 2022;114(3):2509-26. doi: 10.1007/s11069-022-05477-7. PubMed PMID: WOS:000830968600002.
911	Sörensen J, Persson AS, Olsson JA. A data management framework for strategic urban planning using blue-green infrastructure. J Environ Manage. 2021;299:10. doi: 10.1016/j.jenvman.2021.113658. PubMed PMID: WOS:000704809800006.
912	Spina R, Tramontana E, editors. An image-processing approach for computing the size of green areas in cities. ACM International Conference Proceeding Series; 2021: Association for Computing Machinery.
913	Spoelder M, Schoofs MCA, Raaphorst K, Lakerveld J, Wagtendonk A, Hartman YAW, et al. A positive neighborhood walkability is associated with a higher magnitude of leisure walking in adults upon COVID-19 restrictions: a longitudinal cohort study. Int J Behav Nutr Phys Act. 2023;20(1):14. doi: 10.1186/s12966-023-01512-3. PubMed PMID: WOS:001070932000001.
914	Spotswood EN, Benjamin M, Stoneburner L, Wheeler MM, Beller EE, Balk D, et al. Nature inequity and higher COVID-19 case rates in less-green neighbourhoods in the United States. Nat Sustain. 2021;4(12):1092-+. doi: 10.1038/s41893-021-00781-9. PubMed PMID: WOS:000706045300004.
915	Starczewski T, Rogatka K, Kukulska-Kozieł A, Noszczyk T, Cegielska K. Urban green resilience: Experience from post-industrial cities in Poland. Geosci Front. 2023;14(4). doi: 10.1016/j.gsf.2023.101560.
916	Statuto D, Cillis G, Picuno P, editors. The role of green areas in the city of matera (southern Italy) as a recreational and tourist potential for its territory. Public Recreation and Landscape Protection - With Sense Hand in Hand! Conference Proceedings; 2021: Mendel University in Brno.
917	Stefanidis S, Alexandridis V, Mallinis G. A cloud-based mapping approach for assessing spatiotemporal changes in erosion dynamics due to biotic and abiotic disturbances in a Mediterranean Peri-Urban forest. Catena. 2022;218:12. doi: 10.1016/j.catena.2022.106564. PubMed PMID: WOS:000842923800001.
918	Stenfors CUD, Stengård J, Magnusson Hanson LL, Kecklund LG, Westerlund H. Green sleep: Immediate residential greenspace and access to larger green areas are associated with better sleep quality, in a longitudinal population-based cohort. Environ Res. 2023;234. doi: 10.1016/j.envres.2023.116085. PubMed Central PMCID: PMC37207733.
919	Stephan A, Mulders G, Slavkovic K, editors. Nested Phoenix: a bottom-up Python model for the life cycle environmental performance of urban built stocks. IOP Conference Series: Earth and Environmental Science; 2022: Institute of Physics.
920	Stessens, P., Canters, F., Huysmans, M., & Khan, A. Z. (2020). Urban green space qualities: An integrated approach towards GIS-based assessment reflecting user perception. Land Use Policy, 91, 15. doi:10.1016/j.landusepol.2019.104319
921	Stessens, P., Canters, F., & Khan, A. Z. (2021). Exploring Options for Public Green Space Development: Research by Design and GIS-Based Scenario Modelling. Sustainability, 13(15), 52. doi:10.3390/su13158213
922	Stott D, Forde D, Sharma C, Deutsch JM, Bruneau M, Nasser JA, et al. Interactions with Nature, Good for the Mind and Body: A Narrative Review. Int J Environ Res Public Health. 2024;21(3). doi: 10.3390/ijerph21030329. PubMed Central PMCID: PMC38541328.
923	Stromberg, P. M., Öhrner, E., Brockwell, E., & Liu, Z. (2021). Valuing urban green amenities with an inequality lens. Ecological Economics, 186. doi:10.1016/j.ecolecon.2021.107067
924	Sturiale L, Ignaccolo M, Torrisi V, Scuderi A, editors. An Integrated Approach for the Co-governance of Sustainable and Resilient Cities: A Focus on Green Infrastructures and Transport Mobility in Catania (Italy). Lecture Notes in Computer Science (including subseries Lecture Notes in Artificial Intelligence and Lecture Notes in Bioinformatics); 2023: Springer Science and Business Media Deutschla…
925	Sturiale, L., Scuderi, A., & Timpanaro, G. (2023). Citizens' perception of the role of urban nature-based solutions and green infrastructures towards climate change in Italy. Frontiers in Environmental Science, 11, 16. doi:10.3389/fenvs.2023.1105446
926	Su YW, Wang JY, Wang JP, Wang GE. Measuring Spatial Accessibility to Hospitals of Acute Myocardial Infarction in Multi Period Scale: A Case Study in Shijingshan District, Beijing, China. Isprs International Journal of Geo-Information. 2022;11(2):21. doi: 10.3390/ijgi11020137. PubMed PMID: WOS:000762737300001.
927	Subiza-Pérez M, García-Baquero G, Fernández-Somoano A, Guxens M, González L, Tardón A, et al. Residential green and blue spaces and working memory in children aged 6–12 years old. Results from the INMA cohort. Health and Place. 2023;84. doi: 10.1016/j.healthplace.2023.103136. PubMed Central PMCID: PMC37871446.
928	Subiza-Pérez M, García-Baquero G, Fernández-Somoano A, Riaño I, González L, Delgado-Saborit JM, et al. Social inequalities, green and blue spaces and mental health in 6–12 years old children participating in the INMA cohort. Health and Place. 2023;83. doi: 10.1016/j.healthplace.2023.103104. PubMed Central PMCID: PMC37611380.
929	Sun Y, Lu W, Sun P. Optimization of walk score based on street greening—a case study of Zhongshan road in Qingdao. Int J Environ Res Public Health. 2021;18(3):1-13. doi: 10.3390/ijerph18031277. PubMed Central PMCID: PMC33572643.
930	Sun Y, Yang Y, Luo M, Zhang X, Cheng Q, Wang Y, editors. RESEARCH ON THE LANDSCAPE PATTERN OF URBAN PARKS AND GREEN SPACES - TAKING THE MAIN URBAN AREA OF WUHAN CITY AS AN EXAMPLE. International Archives of the Photogrammetry, Remote Sensing and Spatial Information Sciences - ISPRS Archives; 2022: International Society for Photogrammetry and Remote Sensing.
931	Sunarta IN, Saifulloh M. SPATIAL VARIATION OF NO2 LEVELS DURING THE COVID-19 PANDEMIC IN THE BALI TOURISM AREA. Geogr Tech. 2022;17(1):140-9. doi: 10.21163/GT_2022.171.11.
932	Susana OOM, Davide G. Prioritizing urban nature-based solutions to support scaling-out strategies: A case study in Las Palmas de Gran Canaria. Environ Impact Assess Rev. 2023;102:15. doi: 10.1016/j.eiar.2023.107158. PubMed PMID: WOS:001015131300001.
933	Szopińska-Mularz M, Lehmann S. Balancing Increased Urban Density with Green Spaces: The Marketing of New Housing Estates in Poland. Buildings-Basel. 2023;13(3). doi: 10.3390/buildings13030777.
934	Tache AV, Popescu OC, Petrișor AI. Conceptual Model for Integrating the Green-Blue Infrastructure in Planning Using Geospatial Tools: Case Study of Bucharest, Romania Metropolitan Area. Land. 2023;12(7). doi: 10.3390/land12071432.
935	Tahiri, A. G., Memon, I. A., Kalwar, S., Sahito, N., Das, G., & Brohi, S. (2023). Public parks accessibility analysis through GIS: a case study of Tanddo Allahyar City. International Journal of Environment and Sustainable Development, 22(3), 255-268. doi:10.1504/IJESD.2023.132083
936	Tahroodi FM, Ujang N. Engaging in social interaction: relationships between the accessibility of path structure and intensity of passive social interaction in urban parks. Archnet-IJAR. 2022;16(1):112-33. doi: 10.1108/arch-04-2021-0100. PubMed PMID: WOS:000693642000001.
937	Takyi E, Mensah H, Aazore FK, Nalumu DJ, Abu JJ. Understanding the Urban Planning-Green Space Depletion Nexus: Insights from the Kwabre East Municipality, Ghana. Urban Forum. 2023;34(3):319-42. doi: 10.1007/s12132-022-09471-x.
938	Tan CLY, Chang CC, Nghiem LTP, Zhang Y, Oh RRY, Shanahan DF, et al. The right mix: Residential urban green-blue space combinations are correlated with physical exercise in a tropical city-state. Urban For Urban Greening. 2021;57. doi: 10.1016/j.ufug.2020.126947.
939	Tan XH, Peng YL, Liu SL, Liu P. Landscape pattern and ecotourism carrying capacity of Pan'an Lake wetland park in Xuzhou City, China. Desalin Water Treat. 2020;188:288-96. doi: 10.5004/dwt.2020.25281. PubMed PMID: WOS:000545027300025.
940	Tang Y, Liu Z, Yang Y, Gu H, Yang S. Research on Building Extraction based on Neural Network with Feature Enhancement and ELU Activation Function. J Geo-Inf Sci. 2021;23(4):692-709. doi: 10.12082/dqxxkx.2021.200130.
941	Tang S, Yan X, Jiang J, Zheng Y, Yang Y, Xu P, et al. Catchment-scale life cycle impacts of green infrastructures and sensitivity to runoff coefficient with stormwater modelling. Sci Total Environ. 2023;904. doi: 10.1016/j.scitotenv.2023.166736. PubMed Central PMCID: PMC37659540.
942	Tang SJ, Yan X, Jiang JP, Zheng Y, Yang Y, Xu P, et al. Catchment-scale life cycle impacts of green infrastructures and sensitivity to runoff coefficient with stormwater modelling. Sci Total Environ. 2023;904:11. doi: 10.1016/j.scitotenv.2023.166736. PubMed PMID: WOS:001071133000001.
943	Tang Z, Ye Y, Jiang Z, Fu C, Huang R, Yao D. A data-informed analytical approach to human-scale greenway planning: Integrating multi-sourced urban data with machine learning algorithms. Urban For Urban Greening. 2020;56. doi: 10.1016/j.ufug.2020.126871.
944	Tang Z, Wang Y, Yang Z, Jiang Y, Guo L, editors. Assessing the accessibility of urban green spaces in the central Wuhan based on geographic information system and remote sensing. Proceedings of SPIE - The International Society for Optical Engineering; 2021: SPIE.
945	Tani Y, Fujiwara T, Sugihara G, Hanazato M, Suzuki N, Machida M, et al. Neighborhood Beauty and the Brain in Older Japanese Adults. Int J Environ Res Public Health. 2023;20(1):10. doi: 10.3390/ijerph20010679. PubMed PMID: WOS:000909292300001.
946	Tao S, Cheng T, Du J, Li R, Li G, Liu J. Spatio-Temporal Characteristics of Land-Cover Changes in China During 2000–2019. Lecture Notes on Data Engineering and Communications Technologies. 143: Springer Science and Business Media Deutschland GmbH; 2022. p. 3-12.
947	Tarkiainen L, Moustgaard H, Korhonen K, Noordzij JM, Beenackers MA, Van Lenthe FJ, et al. Association between neighbourhood characteristics and antidepressant use at older ages: a register-based study of urban areas in three European countries. J Epidemiol Community Health. 2021;75(5):426-32. doi: 10.1136/jech-2020-214276. PubMed PMID: WOS:000639443600003.
948	Tashiro A, Nakaya T. Post-disaster health status and coastal infrastructure reconstruction after the great East Japan earthquake and Tsunami. ASM Sci J. 2020;13(Specialissue5):198-206.
949	Tătaru D, Viorica CT, Toma-Danila D, editors. TOWARD A NEW GEOLOGIC AND GEOPHYSICAL MODEL FOR BUCHAREST, ROMANIA, BASED ON STANDARDIZED AND INTEROPERABLE DATABASES. International Multidisciplinary Scientific GeoConference Surveying Geology and Mining Ecology Management, SGEM; 2022: International Multidisciplinary Scientific Geoconference.
950	Taylor JR, Hanumappa M, Miller L, Shane B, Richardson ML. Facilitating Multifunctional Green Infrastructure Planning in Washington, DC through a Tableau Interface. Sustainability. 2021;13(15):20. doi: 10.3390/su13158390. PubMed PMID: WOS:000682154800001.
951	Tcherkezova E, Zareva E, Stoyanova V, Vassilev D, Georgieva SR, editors. IDENTIFICATION OF URBAN LANDSCAPE UNITS BASED ON SENTINEL-2A IMAGERY AND ILLEGAL LANDFILLS: CASE STUDY FROM VELINGRAD CITY (BULGARIA). International Multidisciplinary Scientific GeoConference Surveying Geology and Mining Ecology Management, SGEM; 2023: International Multidisciplinary Scientific Geoconference.
952	Teichmann M, Szeligova N, Faltejsek M, Chvatik S. A Tool for Identifying Suitable Places for the Placement of Blue-Green Infrastructure Elements, a Case Study on the Cities of the Moravian-Silesian Region, Czech Republic. Water. 2024;16(3):25. doi: 10.3390/w16030424. PubMed PMID: WOS:001160206400001.
953	Teimouri R, Karuppannan S, Sivam A, Gu N, Bassiri Abyaneh A, editors. INVESTIGATION OF URBAN GREEN SPACE (UGS) ACCESSIBILITY IN ADELAIDE METROPOLITAN AREA USING NETWORK ANALYST. International Archives of the Photogrammetry, Remote Sensing and Spatial Information Sciences - ISPRS Archives; 2022: International Society for Photogrammetry and Remote Sensing.
954	Teixeira A, Gabriel R, Martinho J, Oliveira I, Santos M, Pinto G, et al. Distance to Natural Environments, Physical Activity, Sleep, and Body Composition in Women: An Exploratory Analysis. Int J Environ Res Public Health. 2023;20(4). doi: 10.3390/ijerph20043647. PubMed Central PMCID: PMC36834342.
955	Teixeira de Mello F, Sierra P, Moi DA, Alonso J, Lucas C, Suárez B, et al. Effects of urbanization and accessibility to sanitation services on water quality in urban streams in Uruguay. Environ Monit Assess. 2024;196(2). doi: 10.1007/s10661-024-12365-z. PubMed Central PMCID: PMC38253943.
956	Tella A, Balogun AL. GIS-based air quality modelling: spatial prediction of PM10 for Selangor State, Malaysia using machine learning algorithms. Environ Sci Pollut Res. 2022;29(57):86109-25. doi: 10.1007/s11356-021-16150-0. PubMed PMID: WOS:000696808500001.
957	Teo YH, Makani MABH, Wang W, Liu L, Yap JH, Cheong KH. Urban Heat Island Mitigation: GIS-Based Analysis for a Tropical City Singapore. Int J Environ Res Public Health. 2022;19(19). doi: 10.3390/ijerph191911917. PubMed Central PMCID: PMC36231216.
958	Thekkan AF, George A, Prasad PRC, Joseph S. Understanding blue-green infrastructure through spatial maps: Contribution of remote sensing and GIS technology. Blue-Green Infrastructure Across Asian Countries: Improving Urban Resilience and Sustainability: Springer Nature; 2022. p. 123-38.
959	Thi Cat Tuong T, Do Thuy L, Thi Giao Chau T, editors. Landscape metrics for land use/cover change and green space pattern in Can Tho city in 1998-2020 based on remote sensing and GIS. IOP Conference Series: Earth and Environmental Science; 2024: Institute of Physics.
960	Thiruchelve SR, Chandran S, Kumar V, Chandramohan K. Assessment of land use and land cover dynamics and its impact in direct runoff generation estimation using SCS CN method. Acta Geophys. 2024:16. doi: 10.1007/s11600-024-01315-5. PubMed PMID: WOS:001197371000002.
961	Tian DW, Wang J, Xia CY, Zhang J, Zhou J, Tian ZH, et al. The relationship between green space accessibility by multiple travel modes and housing prices: A case study of Beijing. Cities. 2024;145:19. doi: 10.1016/j.cities.2023.104694. PubMed PMID: WOS:001135498900001.
962	Tian L, Winterbottom D, Liu J. Soundscape Optimization Strategies Based on Landscape Elements in Urban Parks: A Case Study of Greenlake Park in Kunming. Sustainability (Switzerland). 2023;15(13). doi: 10.3390/su151310155.
963	Tieges Z, McGregor D, Georgiou M, Smith N, Saunders J, Millar R, et al. The impact of regeneration and climate adaptations of urban green–blue assets on all-cause mortality: A 17-year longitudinal study. Int J Environ Res Public Health. 2020;17(12):1-12. doi: 10.3390/ijerph17124577. PubMed Central PMCID: PMC32630538.
964	Timmermans EJ, Visser M, Wagtendonk AJ, Noordzij JM, Lakerveld J. Associations of changes in neighbourhood walkability with changes in walking activity in older adults: a fixed effects analysis. BMC Public Health. 2021;21(1):13. doi: 10.1186/s12889-021-11368-6. PubMed PMID: WOS:000672488800003.
965	Toribio JMF, Ramos JS. Landscape Spatial Analysis for Sustainable Land Use Planning: A Two-Scale Approach to the Seville Metropolitan Area. J Plan Educ Res. 2022;42(4):690-703. doi: 10.1177/0739456x19845439. PubMed PMID: WOS:000884493600010.
966	Torres MN, Fontecha JE, Zhu ZD, Walteros JL, Rodríguez JP. A participatory approach based on stochastic optimization for the spatial allocation of Sustainable Urban Drainage Systems for rainwater harvesting. Environ Modell Softw. 2020;123:21. doi: 10.1016/j.envsoft.2019.104532. PubMed PMID: WOS:000499482000002.
967	Torres MN, Fontecha JE, Walteros JL, Zhu Z, Ahmed Z, Rodríguez JP, et al. City-scale optimal location planning of Green Infrastructure using piece-wise linear interpolation and exact optimization methods. J Hydrol. 2021;601:17. doi: 10.1016/j.jhydrol.2021.126540. PubMed PMID: WOS:000695816300004.
968	Traore M, Lee MS, Rasul A, Balew A. Assessment of land use/land cover changes and their impacts on land surface temperature in Bangui (the capital of Central African Republic). Environ Challenge. 2021;4. doi: 10.1016/j.envc.2021.100114.
969	Trovato MR, Cappello C. Climate Adaptation Heuristic Planning Support System (HPSS): Green-Blue Strategies to Support the Ecological Transition of Historic Centres. Land. 2022;11(6):40. doi: 10.3390/land11060773. PubMed PMID: WOS:000816594100001.
970	Türker, H. B., Kalkan, M., & Ortaç, G. (2024). Reimagining resilience: The transformative role of urban green areas in Türkiye's disaster preparedness. International Journal of Disaster Risk Reduction, 106, 14. doi:10.1016/j.ijdrr.2024.104397
971	Twohig C, Casali Y, Aydin NY. Can green roofs help with stormwater floods? A geospatial planning approach. Urban For Urban Green. 2022;76:12. doi: 10.1016/j.ufug.2022.127724. PubMed PMID: WOS:000859139700001.
972	Ubani OJ, Alabi MO, Chiemelu EN, Okosun A, Sam-Amobi C. Influence of Spatial Accessibility and Environmental Quality on Youths' Visit to Green Open Spaces (GOS) in Akure, Nigeria. Sustainability. 2023;15(17):21. doi: 10.3390/su151713223. PubMed PMID: WOS:001061242000001.
973	Ulimaz M, Jordan NA, editors. Green infrastructure pattern of Manggar riverbank as Minapolitan (fishing town) settlement. IOP Conference Series: Earth and Environmental Science; 2020: Institute of Physics Publishing.
974	Upreti M, Kumar A. Landscape modeling for urban growth characterization and its impact on ecological infrastructure in Delhi-NCR: An approach to achieve SDGs. Phys Chem Earth. 2023;131:14. doi: 10.1016/j.pce.2023.103444. PubMed PMID: WOS:001047782900001.
975	Urbina L, Fischer C, Ray N, Lehmann A. Modeling red deer functional connectivity at a regional scale in a human-dominated landscape. Front Environ Sci. 2023;11:15. doi: 10.3389/fenvs.2023.1198168. PubMed PMID: WOS:001044737100001.
976	Urbis A, Povilanskas R, Jurkus E, Taminskas J, Urbis D. GIS-Based Aesthetic Appraisal of Short-Range Viewsheds of Coastal Dune and Forest Landscapes. Forests. 2021;12(11):23. doi: 10.3390/f12111534. PubMed PMID: WOS:000724563900001.
977	Ustaoglu E, Aydinoglu AC. Site suitability analysis for green space development of Pendik district (Turkey). Urban For Urban Green. 2020;47:19. doi: 10.1016/j.ufug.2019.126542. PubMed PMID: WOS:000508389000018.
978	Ustaoglu E, Aydinoglu AC. Suitability evaluation of urban construction land in Pendik district of Istanbul, Turkey. Land Use Pol. 2020;99:18. doi: 10.1016/j.landusepol.2020.104783. PubMed PMID: WOS:000594489500001.
979	Valente D, Pasimeni MR, Petrosillo I. The role of green infrastructures in Italian cities by linking natural and social capital. Ecol Indic. 2020;108:8. doi: 10.1016/j.ecolind.2019.105694. PubMed PMID: WOS:000493902400025.
980	Van Den Bosch M, Basagaña X, Mudu P, Kendrovski V, Maitre L, Hjertager Krog N, et al. Green CURIOCITY: A study protocol for a European birth cohort study analysing childhood heat-related health impacts and protective effects of urban natural environments. BMJ Open. 2022;12(1). doi: 10.1136/bmjopen-2021-052537. PubMed Central PMCID: PMC35074814.
981	van Oorschot J, Sprecher B, van 't Zelfde M, van Bodegom PM, van Oudenhoven APE. Assessing urban ecosystem services in support of spatial planning in the Hague, the Netherlands. Landsc Urban Plan. 2021;214:11. doi: 10.1016/j.landurbplan.2021.104195. PubMed PMID: WOS:000681120500004.
982	Vannier C, Campbell M, Kingham S. Pathways to urban health and well-being: measuring and modelling of community services in a medium size city. Geospatial Health. 2020;15(1):156-67. doi: 10.4081/gh.2020.808. PubMed PMID: WOS:000567337900020.
983	Vasilevska, L., Vranić, P., & Vasilevska, M. (2022). Evaluating the Relationship between Urban Redevelopment of Large Housing Estates and Urban Green Space Based on GIS-MCDM Approach: Empirical Experience from Niš, Serbia. Journal of Urban Planning and Development, 148(2). doi:10.1061/(ASCE)UP.1943-5444.0000790
984	Vasilieva EA, Nikolaeva ON, Trubina LK, editors. A case-study of tree inventory and mapping of public green spaces. InterCarto, InterGIS; 2021: Lomonosov Moscow State University.
985	Vegaraju A, Amiri S. Urban green and blue spaces and general and mental health among older adults in Washington state: Analysis of BRFSS data between 2011-2019. Health and Place. 2024;85. doi: 10.1016/j.healthplace.2023.103148. PubMed Central PMCID: PMC38043153.
986	Velázquez Melero JC, Rodríguez-Espinosa VM. Identification and assessment of green infrastructure in the Community of Madrid. Landsc Res. 2023;48(3):297-312. doi: 10.1080/01426397.2023.2165640.
987	Vîlcea C, Șoșea C. A GIS-based analysis of the urban green space accessibility in Craiova city, Romania. Geogr Tidsskr Dan J Geogr. 2020;120(1):19-34. doi: 10.1080/00167223.2020.1766365.
988	Villanueva CMS, editor Initiating an Emerald Link in the City of Manila. Advances in Science, Technology and Innovation; 2024: Springer Nature.
989	Vinh NQ, Khanh NT, Anh PT, editors. The inter-relationships between lst, ndvi, ndbi in remote sensing to achieve drought resilience in ninh thuan, vietnam. Lecture Notes in Civil Engineering; 2020: Springer.
990	Vinod Kumar TM, Krishnaveni KS. Regeneration of Smart Spaces for Smart Living in Kozhikode Metropolitan Region (KMR). Advances in 21st Century Human Settlements: Springer; 2020. p. 267-380.
991	Volk R, Rambhia M, Naber E, Schultmann F. Urban Resource Assessment, Management, and Planning Tools for Land, Ecosystems, Urban Climate, Water, and Materials—A Review. Sustainability (Switzerland). 2022;14(12). doi: 10.3390/su14127203.
992	Vos S, Bijnens EM, Renaers E, Croons H, Van Der Stukken C, Martens DS, et al. Residential green space is associated with a buffering effect on stress responses during the COVID-19 pandemic in mothers of young children, a prospective study. Environ Res. 2022;208. doi: 10.1016/j.envres.2021.112603. PubMed Central PMCID: PMC34995548.
993	Waheeb SA, Zerouali B, Elbeltagi A, Alwetaishi M, Wong YJ, Bailek N, et al. Enhancing Sustainable Urban Planning through GIS and Multiple-Criteria Decision Analysis: A Case Study of Green Space Infrastructure in Taif Province, Saudi Arabia. Water. 2023;15(17):24. doi: 10.3390/w15173031. PubMed PMID: WOS:001062020700001.
994	Walker BB, Brinkmann ST, Grosse T, Kremer D, Schuurman N, Hystad P, et al. Neighborhood Greenspace and Socioeconomic Risk are Associated with Diabetes Risk at the Sub-neighborhood Scale: Results from the Prospective Urban and Rural Epidemiology (PURE) Study. J Urban Health. 2022;99(3):506-18. doi: 10.1007/s11524-022-00630-w. PubMed PMID: WOS:000794093100001.
995	Walker E, Bormpoudakis D, Tzanopoulos J. Assessing challenges and opportunities for schools? access to nature in England. Urban For Urban Green. 2021;61:11. doi: 10.1016/j.ufug.2021.127097. PubMed PMID: WOS:000641971700006.
996	Walter M, Bagozzi BE, Ajibade I, Mondal P. Social media analysis reveals environmental injustices in Philadelphia urban parks. Sci Rep. 2023;13(1):11. doi: 10.1038/s41598-023-39579-4. PubMed PMID: WOS:001042854100045.
997	Wang B, Wang YX, Wu XF. Impact of land use compactness on the habitat services from green infrastructure in Wuhan, China. Urban For Urban Green. 2023;84:13. doi: 10.1016/j.ufug.2023.127927. PubMed PMID: WOS:000990439600001.
998	Wang H, Li W, Hou YF, Li M, Lee SY. The Construction of Urban Park Green Infrastructure Network Based on Genetic Algorithm. Wirel Commun Mob Comput. 2022;2022:15. doi: 10.1155/2022/9719633. PubMed PMID: WOS:000810932600019.
999	Wang F, Wang C, Zhong D, Lu M, Pei F, editors. Analysis of Urban Greenway in Dangjia Area of Jinan Based on RS and GIS. Proceedings of 2020 IEEE International Conference on Artificial Intelligence and Computer Applications, ICAICA 2020; 2020: Institute of Electrical and Electronics Engineers Inc.
1000	Wang F, Zhong D, Lu M, editors. Research on Urban Greenway Planning in the Old City of Jinan City Based on GIS Interpretation and Gravity Model Data. Proceedings of SPIE - The International Society for Optical Engineering; 2023: SPIE.
1001	Wang L. Energy Conservation Optimization and Numerical Simulation of Urban Green Space Landscape Pattern. Int Trans Electr Energy Syst. 2022;2022:7. doi: 10.1155/2022/5324854. PubMed PMID: WOS:000861743800007.
1002	Wang RC, Murayama Y. Geo-simulation of land use/cover scenarios and impacts on land surface temperature in Sapporo, Japan. Sust Cities Soc. 2020;63:11. doi: 10.1016/j.scs.2020.102432. PubMed PMID: WOS:000580580900014.
1003	Wang S, Liu Y, Corcoran J. A season for complaints: How does weather affect noise complaints between neighbors? Weather, Climate, and Society. 2021;13(4):753-68. doi: 10.1175/WCAS-D-21-0020.1.
1004	Wang S, Liu Y, Lam J, Kwan MP. The effects of the built environment on the general health, physical activity and obesity of adults in Queensland, Australia. Spat Spatio-temporal Epidemiol. 2021;39. doi: 10.1016/j.sste.2021.100456. PubMed Central PMCID: PMC34774262.
1005	Wang S, editor Analysis and Optimization of Tourism Landscape Pattern Based on GIS. Lecture Notes on Data Engineering and Communications Technologies; 2022: Springer Science and Business Media Deutschland GmbH.
1006	Wang SQ, Wang MS, Liu Y. Access to urban parks: Comparing spatial accessibility measures using three GIS-based approaches. Comput Environ Urban Syst. 2021;90:13. doi: 10.1016/j.compenvurbsys.2021.101713. PubMed PMID: WOS:000702393800017.
1007	Wang W, Dong L, editors. Research on accessibility analysis of park green space based on big data: Taking Xiongan New Area in China as an example. Proceedings of SPIE - The International Society for Optical Engineering; 2022: SPIE.
1008	Wang WW, Wang D, Chen H, Wang BY, Chen X. Identifying urban ventilation corridors through quantitative analysis of ventilation potential and wind characteristics. Build Environ. 2022;214:15. doi: 10.1016/j.buildenv.2022.108943. PubMed PMID: WOS:000780322900003.
1009	Wang X, Shui J, Zhao Z. Prediction of mountain landslide susceptibility and influencing factors of green landscape design on both sides of roads. Arab J Geosci. 2021;14(17). doi: 10.1007/s12517-021-08186-w.
1010	Wang Y, Wang B, Zhu T, editors. Design of Infrastructure for Pumped Storage Power Station and Automatic Monitoring System Using Geographic Information System. Journal of Physics: Conference Series; 2021: IOP Publishing Ltd.
1011	Wang ZB, Wang LW, Lu XH, Dai XJ, Zhai FS, Du HY, et al. The Function of Urban Green Space in Avoiding Disasters in Central Shanghai, China. J Urban Plan Dev. 2023;149(3):11. doi: 10.1061/jupddm.Upeng-4193. PubMed PMID: WOS:001030041800016.
1012	Wang ZF, Zhu ZW, Xu M, Qureshi S. Fine-grained assessment of greenspace satisfaction at regional scale using content analysis of social media and machine learning. Sci Total Environ. 2021;776:13. doi: 10.1016/j.scitotenv.2021.145908. PubMed PMID: WOS:000647601800001.
1013	Wang, Z. H., Li, Z. H., Wang, Y. F., Zheng, X. Q., & Deng, X. Z. (2024). Building green infrastructure for mitigating urban flood risk in Beijing, China. Urban Forestry & Urban Greening, 93, 16. doi:10.1016/j.ufug.2024.128218
1014	Wang ZY, Yang TX, Liu HL, Yuan M, Luo J, Li C. Evaluation and Dynamic Mechanism of Ecological Space in a Densely Urbanized Region During a Rapidly Growing Period-A Case Study of the Wu-E-Huang-Huang Metropolitan Interlocking Region. Sustainability. 2020;12(1):16. doi: 10.3390/su12010073. PubMed PMID: WOS:000521955600073.
1015	Wanghe KY, Guo XL, Wang M, Zhuang HF, Ahmad S, Khan TU, et al. Gravity model toolbox: An automated and open-source ArcGIS tool to build and prioritize ecological corridors in urban landscapes. Glob Ecol Conserv. 2020;22:14. doi: 10.1016/j.gecco.2020.e01012. PubMed PMID: WOS:000539264900016.
1016	Wdowicka M, Mierzejewska L, Szejnfeld M, Modrzewski B, Sikorska-Podyma K, Wronkowski A, et al. How to Create Healthy, Stress-Resilient Post-Pandemic Cities. Sustainability (Switzerland). 2024;16(9). doi: 10.3390/su16093644.
1017	Weber, R., Haase, A., & Albert, C. (2023). Access to urban green spaces in Hannover: An exploration considering age groups, recreational nature qualities and potential demand. Ambio, 52(3), 631-646. doi:10.1007/s13280-022-01808-x
1018	Wei L, Kwan MP, Vermeulen R, Helbich M. Measuring environmental exposures in people’s activity space: The need to account for travel modes and exposure decay. J Expo Sci Environ Epidemiol. 2023;33(6):954-62. doi: 10.1038/s41370-023-00527-z. PubMed Central PMCID: PMC36788269.
1019	Weigand M, Wurm M, Droin A, Stark T, Staab J, Rauh J, et al. Are public green spaces distributed fairly? A nationwide analysis based on remote sensing, OpenStreetMap and census data. Geocarto Int. 2023;38(1). doi: 10.1080/10106049.2023.2286305.
1020	Wen C, Albert C, von Haaren C. Nature-based recreation for the elderly in urban areas: assessing opportunities and demand as planning support. Ecol Process. 2022;11(1):17. doi: 10.1186/s13717-022-00390-0. PubMed PMID: WOS:000821010800003.
1021	Wendelboe-Nelson C, Wang Y, Bell S, McDougall CW, Ward Thompson C. Your Favourite Park Is Not My Favourite Park: A Participatory Geographic Information System Approach to Improving Urban Green and Blue Spaces—A Case Study in Edinburgh, Scotland. Land. 2024;13(3). doi: 10.3390/land13030395.
1022	Wickramathilaka N, Ujang U, Azri S, Choon TL, editors. INFLUENCE OF URBAN GREEN SPACES ON ROAD TRAFFIC NOISE LEVELS: - A REVIEW. International Archives of the Photogrammetry, Remote Sensing and Spatial Information Sciences - ISPRS Archives; 2022: International Society for Photogrammetry and Remote Sensing.
1023	Wilczyńska A, Niin G, Vassiljev P, Myszka I, Bell S. Perceptions and Patterns of Use of Blue Spaces in Selected European Cities: Tartu, Tallinn, Barcelona, Warsaw and Plymouth. Sustainability (Switzerland). 2023;15(9). doi: 10.3390/su15097392.
1024	Wirtz Z, Hagerman S, Hauer RJ, Konijnendijk CC. What makes urban forest governance successful? – A study among Canadian experts. Urban For Urban Greening. 2021;58. doi: 10.1016/j.ufug.2020.126901.
1025	Woldesemayat, E. M., & Genovese, P. V. (2021). Monitoring Urban Expansion and Urban Green Spaces Change in Addis Ababa: Directional and Zonal Analysis Integrated with Landscape Expansion Index. Forests, 12(4), 19. doi:10.3390/f12040389
1026	Wu B, Yu B, Shu S, Liang H, Zhao Y, Wu J. Mapping fine-scale visual quality distribution inside urban streets using mobile LiDAR data. Build Environ. 2021;206. doi: 10.1016/j.buildenv.2021.108323.
1027	Wu Q, Li Z, Wu M. Research Status and Development Trend of Urban Pocket Parks. J Geo-Inf Sci. 2023;25(12):2439-55. doi: 10.12082/dqxxkx.2023.230608.
1028	Wu PI, Chen Y, Liou JL. Housing property along riverbanks in Taipei, Taiwan: a spatial quantile modelling of landscape benefits and flooding losses. Environ Dev Sustain. 2021;23(2):2404-38. doi: 10.1007/s10668-020-00680-7. PubMed PMID: WOS:000520813800002.
1029	Wu W, Wang YQ. Evaluation and Promotion of the Service Capacity of Urban Public Open Spaces Based on Improving Accessibility: A Case Study of Shenyang City, China. Chin Geogr Sci. 2021;31(6):1045-56. doi: 10.1007/s11769-021-1238-0. PubMed PMID: WOS:000696140400002.
1030	Wu, W., Yuan, Y., Huang, C., Dong, W., & Fu, Z. (2021). Urban green land ecological suitability assessment based on gis in arid areas: Beitun city, xinjiang, as an example. Polish Journal of Environmental Studies, 30(6), 5871-5883. doi:10.15244/pjoes/136351
1031	Wu W, Ding K. Optimization Strategy for Parks and Green Spaces in Shenyang City: Improving the Supply Quality and Accessibility. Int J Environ Res Public Health. 2022;19(8). doi: 10.3390/ijerph19084443. PubMed Central PMCID: PMC35457311.
1032	Wu YT, Clare L, Jones IR, Nelis SM, Quinn C, Martyr A, et al. Perceived and objective availability of green and blue spaces and quality of life in people with dementia: results from the IDEAL programme. Soc Psychiatry Psychiatr Epidemiol. 2021;56(9):1601-10. doi: 10.1007/s00127-021-02030-y. PubMed PMID: WOS:000611034500001.
1033	Wu YZ, Zheng XH, Sheng L, You HY. Exploring the Equity and Spatial Evidence of Educational Facilities in Hangzhou, China. Soc Indic Res. 2020;151(3):1075-96. doi: 10.1007/s11205-020-02417-5. PubMed PMID: WOS:000542551800001.
1034	Wuit Yee Kyaw H, Chatzidimitriou A, Hellwig J, Bühler M, Hawlik J, Herrmann M. Multifactorial Evaluation of Spatial Suitability and Economic Viability of Light Green Bridges Using Remote Sensing Data and Spatial Urban Planning Criteria. Remote Sens. 2023;15(3). doi: 10.3390/rs15030753.
1035	Wysmułek J, Hełdak M, Kucher A. The analysis of green areas’ accessibility in comparison with statistical data in poland. Int J Environ Res Public Health. 2020;17(12):1-17. doi: 10.3390/ijerph17124492. PubMed Central PMCID: PMC32580509.
1036	Xia HC, Yin R, Xia TY, Zhao B, Qiu B. People-Oriented: A Framework for Evaluating the Level of Green Space Provision in the Life Circle from a Supply and Demand Perspective: A Case Study of Gulou District, Nanjing, China. Sustainability. 2024;16(3):18. doi: 10.3390/su16030955. PubMed PMID: WOS:001161095600001.
1037	Xie MK, He DX, Dong ZC, Cheng YN. Storage Scale Assessment of a Low-Impact Development System in a Sponge City. Water. 2024;16(10):15. doi: 10.3390/w16101427. PubMed PMID: WOS:001231635000001.
1038	Xing L, Liu Y, Wang B, Wang Y, Liu H. An environmental justice study on spatial access to parks for youth by using an improved 2SFCA method in Wuhan, China. Cities. 2020;96. doi: 10.1016/j.cities.2019.102405.
1039	Xiong L, Lu S, Tan J. Optimized strategies of green and grey infrastructures for integrated control objectives of runoff, waterlogging and WWDP in old storm drainages. Sci Total Environ. 2023;901. doi: 10.1016/j.scitotenv.2023.165847. PubMed Central PMCID: PMC37527707.
1040	Xu N, Luo J, Zuo J, Hu X, Dong J, Wu T, et al. Accurate suitability evaluation of large-scale roof greening based on RS and GIS methods. Sustainability (Switzerland). 2020;12(11). doi: 10.3390/su12114375.
1041	Xu N, Guan KD, Wang P. Improving access to urban parks through public transit optimization. Front Archit Res. 2024;13(3):575-92. doi: 10.1016/j.foar.2023.12.0112095-2635. PubMed PMID: WOS:001230509900001.
1042	Xu Q, Jia ZH, Tang SC, Luo W. The effect of flow partition on storm runoff and pollutant retention through raingardens with and without subsurface drainage. J Environ Manage. 2022;302:8. doi: 10.1016/j.jenvman.2021.114038. PubMed PMID: WOS:000719763800005.
1043	Xue JF, Yan J, Chen C. Combining catastrophe technique and regression analysis to deduce leading landscape patterns for regional flood vulnerability: A case study of Nanjing, China. Front Ecol Evol. 2022;10:21. doi: 10.3389/fevo.2022.1002231. PubMed PMID: WOS:000871304500001.
1044	Yaagoubi R, Faisal K, Miky Y. Land value assessment based on an integrated Voronoi-geographically weighted regression approach in Makkah, Saudi Arabia. J King Saud Univ Sci. 2021;33(7):9. doi: 10.1016/j.jksus.2021.101557. PubMed PMID: WOS:000706785700021.
1045	Yadav A, Kumar R, Sharma A, Maurya KK. A study of land surface temperature in Patna Municipal area during 1990-2022 based on temporal changes in LULC, using satellite data and GIS application. Asia-Pac J Sci Technol. 2024;29(3). doi: 10.14456/apst.2024.43.
1046	Yan S, Tang J. Optimization of green space planning to improve ecosystem services efficiency: The case of chongqing urban areas. Int J Environ Res Public Health. 2021;18(16). doi: 10.3390/ijerph18168441. PubMed Central PMCID: PMC34444194.
1047	Yang, B. (2020). Assessing spatial disparities and spatial-temporal dynamic of urban green spaces: A case study of city of Chicago. Journal of the Korean Society of Surveying, Geodesy, Photogrammetry and Cartography, 38(5), 487-496. doi:10.7848/ksgpc.2020.38.5.487
1048	Yang Y, Yan J, Yu Y, Hu J, Zhang H. Simulation analysis of infiltration performance and cause of low impact development in university campus. Shenzhen Daxue Xuebao (Ligong Ban). 2020;37(4):362-71. doi: 10.3724/SP.J.1249.2020.04362.
1049	Yang JP. Research on optimization strategies for urban park green space planning in Nanjing based on GIS from the perspectives of network analysis and Thiessen polygon theory. Int J Mod Phys C. 2024:25. doi: 10.1142/s012918312441002x. PubMed PMID: WOS:001138943900001.
1050	Yang L. A Web-Based Geodesign Tool for Evaluating the Integration of Transport Infrastructure, Public Spaces, and Human Activities. Isprs International Journal of Geo-Information. 2023;12(12):23. doi: 10.3390/ijgi12120504. PubMed PMID: WOS:001130666100001.
1051	Yang M, Chen DK, Shi LY, He J, Liu LY, Shang XQ. How do construct a sponge city that can improve residents' satisfaction? Evidence from a suburb of Huizhou City, China. Ecol Indic. 2022;142:17. doi: 10.1016/j.ecolind.2022.109238. PubMed PMID: WOS:000855189200002.
1052	Yang Y, Chui TFM. Incorporating External Green Infrastructure Models into Storm Water Management Model (SWMM) Simulations Using Interface Files. J Am Water Resour Assoc. 2020;56(6):1083-93. doi: 10.1111/1752-1688.12883. PubMed PMID: WOS:000577672200001.
1053	Yang Y, Cho A, Nguyen Q, Nsoesie EO. Association of Neighborhood Racial and Ethnic Composition and Historical Redlining with Built Environment Indicators Derived from Street View Images in the US. JAMA Netw Open. 2023;6(1):E2251201. doi: 10.1001/jamanetworkopen.2022.51201. PubMed Central PMCID: PMC36652250.
1054	Yang ZQ, Fang CL, Mu XF, Li GD, Xu GY. Urban green space quality in China: Quality measurement, spatial heterogeneity pattern and influencing factor. Urban For Urban Green. 2021;66:12. doi: 10.1016/j.ufug.2021.127381. PubMed PMID: WOS:000718160000002.
1055	Yao Y, Yin HY, Xu CW, Chen DS, Shao LD, Guan QF, et al. Assessing myocardial infarction severity from the urban environment perspective in Wuhan, China. J Environ Manage. 2022;317:10. doi: 10.1016/j.jenvman.2022.115438. PubMed PMID: WOS:000809988700004.
1056	Ye Y, Qiu HF. Environmental and social benefits, and their coupling coordination in urban wetland parks. Urban For Urban Green. 2021;60:17. doi: 10.1016/j.ufug.2021.127043. PubMed PMID: WOS:000636301700001.
1057	Yeo OTS, Yusof MJM, Maruthaveeran S, Shafri HZM, Saito K, Yeo LB. ABC of green infrastructure analysis and planning: The basic ideas and methodological guidance based on landscape ecological principle. Urban For Urban Green. 2022;73:13. doi: 10.1016/j.ufug.2022.127600. PubMed PMID: WOS:000800352200003.
1058	Yi L, Xu Y, O'Connor S, Cabison J, Rosales M, Chu D, et al. GPS-derived environmental exposures during pregnancy and early postpartum – Evidence from the madres cohort. Sci Total Environ. 2024;918. doi: 10.1016/j.scitotenv.2024.170551. PubMed Central PMCID: PMC38336080.
1059	Yildiz ND. Analysis of Urban Green Area Accessibility and Quality for Ecosystem Services as a Spatial Decision Support: In the City of Erzurum (Turkey). Pol J Environ Stud. 2024;33(1):915-26. doi: 10.15244/pjoes/172723. PubMed PMID: WOS:001141527200010.
1060	Yin YT, Shao YH, Lu HL, Hao YY, Jiang LK. Predicting and Visualizing Human Soundscape Perception in Large-Scale Urban Green Spaces: A Case Study of the Chengdu Outer Ring Ecological Zone. Forests. 2023;14(10):22. doi: 10.3390/f14101946. PubMed PMID: WOS:001095417400001.
1061	Ying Y, Koeva M, Kuffer M, Zevenbergen J. Toward 3D Property Valuation-A Review of Urban 3D Modelling Methods for Digital Twin Creation. Isprs International Journal of Geo-Information. 2023;12(1):33. doi: 10.3390/ijgi12010002. PubMed PMID: WOS:000915658900001.
1062	You N. Using GIS-based measurements and MLR for understanding the effect of street network characteristics on walking. GeoJournal. 2023;88(4):3515-33. doi: 10.1007/s10708-022-10821-2.
1063	Young NN, Stow DA, Swayne MRE, Nara A. Mapping environmentally sustainable urban development within six US cities through object-based image change analysis of aerial orthoimagery. Environ Monit Assess. 2023;195(4):19. doi: 10.1007/s10661-023-11075-2. PubMed PMID: WOS:000952079500001.
1064	Yu A. Open space and sense of community of older adults: a study in a residential area in Hong Kong. Archnet-IJAR. 2021;15(3):539-54. doi: 10.1108/arch-11-2020-0260. PubMed PMID: WOS:000715275900001.
1065	Yu J, Yan L, Deng J, Li J. Study on the influence of urban green space on the physical and mental welfare of residents. Shengtai Xuebao. 2020;40(10):3338-50. doi: 10.5846/stxb201908241759.
1066	Yu M, Li J, Lv Y, Xing H, Wang H. Functional area recognition and use-intensity analysis based on multi-source data: A case study of Jinan, China. ISPRS International Journal of Geo-Information. 2021;10(10). doi: 10.3390/ijgi10100640.
1067	Yu Q, editor Study on the Spatial Pattern of Small Towns Based on Computer Image Processing and Image Recognition - Taking Guanhaiwei Town of Cixi as an Example. Proceedings of SPIE - The International Society for Optical Engineering; 2023: SPIE.
1068	Yu Q, Li N, editors. Assessment of Green Infrastructures Performance for Water Quality Management. Environ Sci Eng; 2023: Springer Science and Business Media Deutschland GmbH.
1069	Yu QY, Ji WJ, Pu RL, Landry S, Acheampong M, O'Neil-Dunne J, et al. A preliminary exploration of the cooling effect of tree shade in urban landscapes. Int J Appl Earth Obs Geoinf. 2020;92:13. doi: 10.1016/j.jag.2020.102161. PubMed PMID: WOS:000550572100003.
1070	Yu S. Simulation and Application of Urban Road Landscape Based on Geographic Information Data. J Sens. 2022;2022. doi: 10.1155/2022/8553193.
1071	Yu TF, Sützl BS, van Reeuwijk M. Urban neighbourhood classification and multi-scale heterogeneity analysis of Greater London. Env Plan B-Urban Anal CIty Sci. 2023;50(6):1534-58. doi: 10.1177/23998083221140890. PubMed PMID: WOS:000891010000001.
1072	Zaki SA, Othman NE, Syahidah SW, Yakub F, Muhammad-Sukki F, Ardila-Rey JA, et al. Effects of urban morphology on microclimate parameters in an urban university campus. Sustainability (Switzerland). 2020;12(7). doi: 10.3390/su12072962.
1073	Zaldo-Aubanell Q, Serra I, Sardanyés J, Alsedà L, Maneja R. Reviewing the reliability of Land Use and Land Cover data in studies relating human health to the environment. Environ Res. 2021;194:9. doi: 10.1016/j.envres.2020.110578. PubMed PMID: WOS:000632601800002.
1074	Zaman-ul-Haq M, Saqib Z, Kanwal A, Naseer S, Shafiq M, Akhtar N, et al. The Trajectories, Trends, and Opportunities for Assessing Urban Ecosystem Services: A Systematic Review of Geospatial Methods. Sustainability. 2022;14(3):22. doi: 10.3390/su14031471. PubMed PMID: WOS:000916851600001.
1075	Zandi I, Pahlavani P, Bigdeli B, Lotfata A, Alesheikh AA, Garau C. GIS-Enabled Multi-Criteria Assessment for Hospital Site Suitability: A Case Study of Tehran. Sustainability. 2024;16(5):23. doi: 10.3390/su16052079. PubMed PMID: WOS:001183041300001.
1076	Zeng J, Tian J, Wang Q, Sun K. Theory of climate resilience, disaster adaptation, and flood mitigation in territorial spatial planning systems: A case study of the Fujian Delta Region. Zhongguo Kexue Jishu Kexue/Scientia Sinica Technol. 2023;53(10):1713-27. doi: 10.1360/SST-2022-0366.
1077	Zeng FF, Feng JJ, Zhang YZ, Tsou JY, Xue TF, Li Y, et al. Comparative Study of Factors Contributing to Land Surface Temperature in High-Density Built Environments in Megacities Using Satellite Imagery. Sustainability. 2021;13(24):14. doi: 10.3390/su132413706. PubMed PMID: WOS:000742866100001.
1078	Zepp, H., Gessner, M., Gruenhagen, L., & Bührs, M. (2023). Modeling the cooling effect of urban green spaces: The neglected control variables of 'soil moisture' and 'biotope types'. Urban Forestry & Urban Greening, 90, 15. doi:10.1016/j.ufug.2023.128137
1079	Zhang B, Chen L, Guo QZ, Lian JJ, Yao Y. Evaluation of ammonia and nitrate distribution and reduction within stormwater green infrastructure with different woody plants under multiple influencing factors. J Environ Manage. 2022;302:11. doi: 10.1016/j.jenvman.2021.114086. PubMed PMID: WOS:000719767900002.
1080	Zhang B, Chen L, Gao TL. Effect of Green Infrastructure with Different Woody Plant Root Systems on the Reduction of Runoff Nitrogen. Water. 2024;16(11):14. doi: 10.3390/w16111628. PubMed PMID: WOS:001245758700001.
1081	Zhang DH, Xie X, Zhou CS. Spatial influence of exposure to green spaces on the climate comfort of urban habitats in China. Urban CLim. 2023;51:12. doi: 10.1016/j.uclim.2023.101657. PubMed PMID: WOS:001075452200001.
1082	Zhang J, Wei W, Cheng Y, Zhao B. Study on site selection of small and medium-sized city parks based on GIS suitability evaluation. J Nanjing For Univ. 2020;44(1):171-8. doi: 10.3969/j.issn.1000-2006.201810036.
1083	Zhang J, Li J. Study on the Spatial Arrangement of Urban Parkland under the Perspective of Equity—Taking Harbin Main City as an Example. Land. 2024;13(2). doi: 10.3390/land13020248.
1084	Zhang, J. F., & Xu, E. B. (2023). Investigating the spatial distribution of urban parks from the perspective of equity-efficiency: Evidence from Chengdu, China. Urban Forestry & Urban Greening, 86, 22. doi:10.1016/j.ufug.2023.128019
1085	Zhang KL, Tang XH, Zhao YT, Huang BW, Huang LJ, Liu MY, et al. Differing perceptions of the youth and the elderly regarding cultural ecosystem services in urban parks: An exploration of the tour experience. Sci Total Environ. 2022;821:15. doi: 10.1016/j.scitotenv.2022.153388. PubMed PMID: WOS:000766801100011.
1086	Zhang LL, Zhang XB, Huang HL, Zhang L, Li H. Spatial Accessibility of Multiple Facilities for Affordable Housing Neighborhoods in Harbin, China. Land. 2022;11(11):19. doi: 10.3390/land11111940. PubMed PMID: WOS:000881231300001.
1087	Zhang LQ, Tan PY, Richards D. Relative importance of quantitative and qualitative aspects of urban green spaces in promoting health. Landsc Urban Plan. 2021;213:13. doi: 10.1016/j.landurbplan.2021.104131. PubMed PMID: WOS:000654110100001.
1088	Zhang LQ, Wu Y. Negative Associations between Quality of Urban Green Spaces and Health Expenditures in Downtown Shanghai. Land. 2022;11(8):18. doi: 10.3390/land11081261. PubMed PMID: WOS:000845499800001.
1089	Zhang P, Wang N, Yang LW, Zhang X, Liu Q. Evaluation and sensitivity analysis of the ecosystem service functions of haze absorption by green space based on its quality in China. Nat Conserv-Bulgaria. 2020;(40):93-141. doi: 10.3897/natureconservation.70.23017. PubMed PMID: WOS:000553846200001.
1090	Zhang R, Zhang CQ, Lai PC, Kwan MP. Park and neighbourhood environmental characteristics associated with park-based physical activity among children in a high-density city. Urban For Urban Green. 2022;68:9. doi: 10.1016/j.ufug.2022.127479. PubMed PMID: WOS:000789608500009.
1091	Zhang, R. Y., Huang, L., & Wang, H. (2023). Accessibility Improvement and Renewal of Urban Park Green Space for the Elderly and the Disabled. Forests, 14(9), 30. doi:10.3390/f14091801
1092	Zhang T, Huang B, Wong H, Wong SYS, Chung RYN. Public Rental Housing and Obesogenic Behaviors among Adults in Hong Kong: Mediator Role of Food and Physical Activity Environment. Int J Environ Res Public Health. 2022;19(5). doi: 10.3390/ijerph19052960. PubMed Central PMCID: PMC35270652.
1093	Zhang TT, Yan ML, Yu X, Liu BY. Visual assessment of historic landmarks based on GIS and survey: a study of view and viewing of Tiger Hill in Suzhou, China. J Asian Archit Build Eng. 2024;23(3):1079-93. doi: 10.1080/13467581.2023.2257268. PubMed PMID: WOS:001070191600001.
1094	Zhang WP. Design of Urban Garden Landscape Visualization System Based on GIS and Remote Sensing Technology. Comput Intell Neurosci. 2022;2022:9. doi: 10.1155/2022/9592376. PubMed PMID: WOS:000864057200012.
1095	Zhang XD, Wang XY, Zhang CY, Zhai J. Development of a cross-scale landscape infrastructure network guided by the new Jiangnan watertown urbanism: A case study of the ecological green integration demonstration zone in the Yangtze River Delta, China. Ecol Indic. 2022;143:13. doi: 10.1016/j.ecolind.2022.109317. PubMed PMID: WOS:000861985100002.
1096	Zhang XL, Huang RX, Yang YX. On the Landscape Activity Measure Coupling Ecological Index and Public Vitality Index of UGI: The Case Study of Zhongshan, China. Land. 2022;11(11):32. doi: 10.3390/land11111879. PubMed PMID: WOS:000881238500001.
1097	Zhang XY, Li HW, Xia H, Tian GH, Yin YX, Lei YK, et al. The Ecosystem Services Value Change and Its Driving Forces Responding to Spatio-Temporal Process of Landscape Pattern in the Co-Urbanized Area. Land. 2021;10(10):21. doi: 10.3390/land10101043. PubMed PMID: WOS:000712449900001.
1098	Zhang XY, Ye RH, Fu XY. Assessment of Urban Local High-Temperature Disaster Risk and the Spatially Heterogeneous Impacts of Blue-Green Space. Atmosphere. 2023;14(11):22. doi: 10.3390/atmos14111652. PubMed PMID: WOS:001119685100001.
1099	Zhang Y. Establishment of management and evaluation system of sustainable development planning of green infrastructure. Int J Environ Technol Manage. 2020;23(2-4):197-209. doi: 10.1504/IJETM.2020.112958.
1100	Zhang, Y., Wang, S., Ma, Y., Peng, C., Qu, M., Xu, A., . . . Yin, W. (2022). Value-added Benefits of Green Space: A Systematic Analysis of the Relationship between Urban Green Space and Commercial House Prices in Beijing Based on Remote Sensing Technology. Sensors and Materials, 34(12), 4247-4262. doi:10.18494/SAM3967
1101	Zhang Z, Fisher T, Wang H. Walk Score, Environmental Quality and Walking in a Campus Setting. Land. 2023;12(4). doi: 10.3390/land12040732.
1102	Zhao H, Fan J, Luo X, Zhu T, Meng F, Gu B. Changes of green infrastructure pattern and its driving factors: Taking Nanjing as an example. Shengtai Xuebao. 2022;42(18):7597-611. doi: 10.5846/STXB202105121246.
1103	Zhao Y, Xu F, Wan Y. Spatial Accessibility and Supply-demand Balance Analysis Method of Park Green Space based on Modified Gravity Model. J Geo-Inf Sci. 2022;24(10):1993-2003. doi: 10.12082/dqxxkx.2022.210765.
1104	Zhao HB, Gu TS, Yue L, Xu XM. Locational Dynamics of Luxury Hotels in Shanghai Metropolis, China: A Spatial-Temporal Perspective. Land. 2022;11(10):19. doi: 10.3390/land11101690. PubMed PMID: WOS:000873422700001.
1105	Zhao HX, Zhu TY, Wang SF, Lindley S. Study on the Changes of Urban Green Space with Remote Sensing Data: a Comparison of Nanjing and Greater Manchester. Pol J Environ Stud. 2022;31(1):461-74. doi: 10.15244/pjoes/138208. PubMed PMID: WOS:000736101500005.
1106	Zhao J. Design of green city landscape based on GIS system. Arab J Geosci. 2021;14(6). doi: 10.1007/s12517-021-06716-0.
1107	Zhao L, Tang X, Xing X, Cai C. Big Data Analysis of Park and Green Space Serviceability for Elderly Population—Case Study of Core Area of Beijing. Sens Mater. 2022;34(12):4369-80. doi: 10.18494/SAM4127.
1108	Zhao Q, Hu Y, Guo L, editors. Analysis of the impact of urban landscape ecological planning on haze based on GIS: a case study of Anshan City Center. Proceedings of SPIE - The International Society for Optical Engineering; 2023: SPIE.
1109	Zheng H, Akita N, Araki S, Fukuda M. Provision of Allotment Gardens and Its Influencing Factors: A Case Study of Tokyo, Japan. Land. 2022;11(3):23. doi: 10.3390/land11030333. PubMed PMID: WOS:000775094800001.
1110	Zheng JH, Yu DL, Han CQ, Wang Z. Urban Vulnerability Analysis Based on Micro-Geographic Unit with Multi-Source Data-Case Study in Urumqi, Xinjiang, China. Remote Sens. 2023;15(16):23. doi: 10.3390/rs15163944. PubMed PMID: WOS:001056680400001.
1111	Zheng Y, Wang S, Zhu JL, Huang S, Cheng LL, Dong JW, et al. A Comprehensive Evaluation of Supply and Demand in Urban Parks along "Luck Greenway" in Fuzhou. Sustainability. 2023;15(3):19. doi: 10.3390/su15032250. PubMed PMID: WOS:000930345000001.
1112	Zheng Y, Zhang F, Zheng G, editors. Geographic Information System based urban pocket park layout control study. Proceedings of SPIE - The International Society for Optical Engineering; 2023: SPIE.
1113	Zheng, Y. C., Lin, T., Hamm, N. A. S., Liu, J., Zhou, T. Y., Geng, H. K., . . . Chen, T. Y. (2024). Quantitative evaluation of urban green exposure and its impact on human health: A case study on the 3-30-300 green space rule. Science of the Total Environment, 924, 16. doi:10.1016/j.scitotenv.2024.171461
1114	Zheng YF, Chen L. Modeling the Effect of Green Roofs for Building Energy Savings and Air Pollution Reduction in Shanghai. Sustainability. 2024;16(1):21. doi: 10.3390/su16010286. PubMed PMID: WOS:001140636100001.
1115	Zhong JL, Li ZG, Sun ZS, Tian YJ, Yang F. The spatial equilibrium analysis of urban green space and human activity in Chengdu, China. J Clean Prod. 2020;259:11. doi: 10.1016/j.jclepro.2020.120754. PubMed PMID: WOS:000530695500001.
1116	Zhou CH, Wu Y. A Planning Support Tool for Layout Integral Optimization of Urban Blue-Green Infrastructure. Sustainability. 2020;12(4):22. doi: 10.3390/su12041613. PubMed PMID: WOS:000522460200331.
1117	Zhou CH, Zhang Y, Fu LS, Xue YW, Wang ZJ. Assessing mini-park installation priority for regreening planning in densely populated cities. Sust Cities Soc. 2021;67:13. doi: 10.1016/j.scs.2021.102716. PubMed PMID: WOS:000638122500006.
1118	Zhou DM, Chen CY, Wang MJ, Luo ZW, Kang LT, Wu S. Gradient and Directional Differentiation in Landscape Pattern Characteristics of Urban Ecological Space Based on Optimal Spatial Scale: A Case Study in Changsha City, China. J Ecol Rural Environ. 2022;38(5):566-77. doi: 10.19741/j.issn.1673-4831.2021.0592.
1119	Zhou KH, Song Y, Tan RH. Public perception matters: Estimating homebuyers' willingness to pay for urban park quality. Urban For Urban Green. 2021;64:16. doi: 10.1016/j.ufug.2021.127275. PubMed PMID: WOS:000692555400001.
1120	Zhou Q, He Y, Wu H, Li Y. Environmental carrying capacity of green resource city ecological landscape supported by GIS. Int J Environ Technol Manage. 2022;25(6):519-43. doi: 10.1504/ijetm.2022.126565.
1121	Zhou QQ, Luo JH, Qin Z, Su JH, Ren Y. Conceptual planning approach of low impact developments for combined water quality-quantity control at an urban scale: A case study in Southern China. J Flood Risk Manag. 2022;15(1):16. doi: 10.1111/jfr3.12760. PubMed PMID: WOS:000701244700001.
1122	Zhou X, Hu C, editors. Research on 3D Model Construction Method Based on Geographic Information System. 2024 IEEE 3rd International Conference on Electrical Engineering, Big Data and Algorithms, EEBDA 2024; 2024: Institute of Electrical and Electronics Engineers Inc.
1123	Zhu H, Nan X, Yang F, Bao Z. Utilizing the green view index to improve the urban street greenery index system: A statistical study using road patterns and vegetation structures as entry points. Landsc Urban Plan. 2023;237. doi: 10.1016/j.landurbplan.2023.104780.
1124	Zhu K, Song D, Zhang L, He Y, Zhang S, Liu Y, et al. Evolving Trends and Influencing Factors of the Rural Green Development Level in Chongqing. Land. 2023;12(7). doi: 10.3390/land12071333.
1125	Zhu S, Du S, Li Y, Wei S, Jin X, Zhou X, et al. A 3D spatiotemporal morphological database for urban green infrastructure and its applications. Urban For Urban Greening. 2021;58. doi: 10.1016/j.ufug.2020.126935.
1126	Zhu Y, Xu C, Liu Z, Yin D, Jia H, Guan Y. Spatial layout optimization of green infrastructure based on life-cycle multi-objective optimization algorithm and SWMM model. Resources, Conservation and Recycling. 2023;191. doi: 10.1016/j.resconrec.2023.106906.
1127	Zhu YY, Ling GHT. Spatio-Temporal Changes and Driving Forces Analysis of Urban Open Spaces in Shanghai between 1980 and 2020: An Integrated Geospatial Approach. Remote Sens. 2024;16(7):28. doi: 10.3390/rs16071184. PubMed PMID: WOS:001201129700001.
1128	Zhuk V, Vovk L, Matlai I, Popadiuk I, Mysak I, Fasuliak V. Dependency between the total and effective imperviousness for residential quarters of the Lviv city. J Ecol Eng. 2020;21(5):56-62. doi: 10.12911/22998993/122191.
1129	Zhukova M, Atkina L, Rakhmatullina I, editors. Modern approach to inventory of urban green spaces using GIS-technologies (in terms of the city of Rostov-on-Don). IOP Conference Series: Earth and Environmental Science; 2021: IOP Publishing Ltd.
1130	Zięba-Kulawik K, Skoczylas K, Wężyk P, Teller J, Mustafa A, Omrani H. Monitoring of urban forests using 3D spatial indices based on LiDAR point clouds and voxel approach. Urban For Urban Greening. 2021;65. doi: 10.1016/j.ufug.2021.127324.
1131	Zong W, Qin L, Jiao S, Chen H, Zhang R. An innovative approach for equitable urban green space allocation through population demand and accessibility modeling. Ecol Indic. 2024;160. doi: 10.1016/j.ecolind.2024.111861.
1132	Zuo, J., Ma, J., Lin, T., Dong, J., Lin, M., & Luo, J. (2022). Quantitative valuation of green roofs’ cooling effects under different urban spatial forms in high-density urban areas. Building and Environment, 222. doi:10.1016/j.buildenv.2022.109367
1133	Zwierzchowska I, Haase D, Dushkova D. Discovering the environmental potential of multi-family residential areas for nature-based solutions. A Central European cities perspective. Landsc Urban Plan. 2021;206:17. doi: 10.1016/j.landurbplan.2020.103975. PubMed PMID: WOS:000597319200002.
1134	Zwierzchowska I, Lupa P. Providing contact with nature for young generation- A case study of preschools in the City of Poznan, Poland. Urban For Urban Green. 2021;65:16. doi: 10.1016/j.ufug.2021.127346. PubMed PMID: WOS:000706004200003.
1135	Zysk E, Dawidowicz A, Nowak M, Figurska M, Źróbek S, Źróbek R, et al. ORGANIZATIONAL ASPECTS OF THE CONCEPT OF A GREEN CADASTRE FOR RURAL AREAS. Land Use Pol. 2020;91. doi: 10.1016/j.landusepol.2019.104373.
1136	Zysk E, Dawidowicz A, Zróbek S, Zróbek R. The concept of a geographic information system for the identification of degraded urban areas as a part of the land administration system - A Polish case study. Cities. 2020;96:13. doi: 10.1016/j.cities.2019.102423. PubMed PMID: WOS:000502885500010.
1137	10th International Conference on Environment Pollution and Prevention, ICEPP 2022. Environ Sci Eng. 2024.
1138	16th Man, Building and Urban Planning, CSUP 2023 - Conference Proceedings. Clovek, Stavba a Uzemni Planovani - Man, Building and Urban Planning; 2023: Czech Technical University, Faculty of Civil Engineering.
1139	GISTAM 2021 - Proceedings of the 7th International Conference on Geographical Information Systems Theory, Applications and Management. International Conference on Geographical Information Systems Theory, Applications and Management, GISTAM - Proceedings; 2021: Science and Technology Publications, Lda.
1140	5th International Symposium on Water Resource and Environmental Management, WREM 2022. Environ Sci Eng. 2023.
1141	International Perm Forum on Science and Global Challenges of the 21st Century, 2021. Lect Notes Networks Syst. 2022;342 LNNS.
