# Supplementary material for: Data and methods for assessing urban green infrastructure using GIS: A systematic review
Source: PLoS One. 2025 Jun 11;20(6):e0324906. doi: 10.1371/journal.pone.0324906 (PMC12157867; doi:10.1371/journal.pone.0324906)
Supplement: S2 Table — (XLSX) [file pone.0324906.s002.xlsx]

## Sheet: Sheet1
NO	Author	Excluded or Included	Reasons for exclusion	Comments
1	Aamodt G., 2023	Excluded	Title lacks the keywords	The title does not contain ‘gis’ or ‘geogrphic’ or ‘urban’.
2	Abdeljawad N., 2023	Excluded	Research object not UGI
3	Abdel-Wahab AM., 2023	Excluded	Research content unrelated to assessment
4	Abdo K., 2022	Excluded	Book section or conference proceedings
5	Abdollahi S., 2023	Excluded	Abstract lacks the keywords	Articles do not meet the criteria: at least one of "gis" or "Geographic Information system" must be present in the title or abstract, and "green" must be present in the abstract.
6	Abdulateef MF., 2023	Excluded	Book section or conference proceedings
7	Abuhasel K., 2023	Excluded	Research content unrelated to assessment
8	Abuismail S., 2024	Excluded	Title lacks the keywords	The title does not contain ‘gis’ or ‘geogrphic’ or ‘urban’.
9	Abunnasr Y., 2021	Excluded	Title lacks the keywords	The title does not contain ‘gis’ or ‘geogrphic’ or ‘urban’.
10	Achsan AC., 2024	Excluded	Book section or conference proceedings
11	Acosta F., 2021	Excluded	Research object not UGI
12	Addas A., 2020	Excluded	Title lacks the keywords	The title does not contain ‘gis’ or ‘geogrphic’ or ‘urban’.
13	Addas A., 2021	Excluded	Review Article
14	Adiguzel F., 2022	Excluded	Key terms missing and inconsistent with our objectives	After downloading the PDF file of this literature, the term “urban green infrastructure” could not be found in the main text. Moreover, the primary research content of this literature is not entirely aligned with our research objectives.
15	Aguiar CRD., 2020	Excluded	Research object not UGI
16	Ahmed N., 2024	Excluded	Research object not UGI
17	Ahsan R., 2024	Excluded	Book section or conference proceedings
18	Aimbetov I., 2021	Excluded	Book section or conference proceedings
19	Aiymeku TG., 2024	Excluded	Key terms missing and inconsistent with our objectives	After downloading the PDF file of this literature, the term “urban green infrastructure” could not be found in the main text. Moreover, the primary research content of this literature is not entirely aligned with our research objectives.
20	Akbari D., 2023	Excluded	Book section or conference proceedings
21	Akoglu M., 2023	Excluded	Abstract lacks the keywords	Articles do not meet the criteria: at least one of "gis" or "Geographic Information system" must be present in the title or abstract, and "green" must be present in the abstract.
22	Akrami M., 2024	Excluded	Title lacks the keywords	The title does not contain ‘gis’ or ‘geogrphic’ or ‘urban’.
23	Alabi MO., 2020	Excluded	Key terms missing and inconsistent with our objectives	After downloading the PDF file of this literature, the term “urban green infrastructure” could not be found in the main text. Moreover, the primary research content of this literature is not entirely aligned with our research objectives.
24	Alasauskas S., 2020	Excluded	Title lacks the keywords	The title does not contain ‘gis’ or ‘geogrphic’ or ‘urban’.
25	Albulescu AC., 2023	Excluded	Research content unrelated to assessment
26	Aleksandrowicz O., 2022	Excluded	Book section or conference proceedings
27	Aleksejeva J., 2022	Excluded	Title lacks the keywords	The title does not contain ‘gis’ or ‘geogrphic’ or ‘urban’.
28	Alfano R., 2023	Excluded	Title lacks the keywords	The title does not contain ‘gis’ or ‘geogrphic’ or ‘urban’.
29	Al-Hamd JHH., 2020	Excluded	Title lacks the keywords	The title does not contain ‘gis’ or ‘geogrphic’ or ‘urban’.
30	Alherbawi M., 2022	Excluded	Title lacks the keywords	The title does not contain ‘gis’ or ‘geogrphic’ or ‘urban’.
31	Alkhatib AM., 2021	Excluded	Title lacks the keywords	The title does not contain ‘gis’ or ‘geogrphic’ or ‘urban’.
32	Al-Khuzaie AH., 2023	Excluded	Book section or conference proceedings
33	Almeida DQ., 2022	Excluded	Title lacks the keywords	The title does not contain ‘gis’ or ‘geogrphic’ or ‘urban’.
34	Al-Mossawy BA., 2022	Excluded	Book section or conference proceedings
35	Al-Ojar EK., 2024	Excluded	Book section or conference proceedings
36	Alshafei I., 2022	Excluded	Title lacks the keywords	The title does not contain ‘gis’ or ‘geogrphic’ or ‘urban’.
37	Altay EE., 2021	Excluded	Inconsistent with our objectives	After downloading the PDF file of the paper and reading through it, it can be concluded that the main research objective of the paper is not to reveal the methods and data for GIS assessment or analysis of urban green infrastructure
38	Alvarez AMJ., 2020	Excluded	Book section or conference proceedings
39	Alves A., 2024	Excluded	Abstract lacks the keywords	Articles do not meet the criteria: at least one of "gis" or "Geographic Information system" must be present in the title or abstract, and "green" must be present in the abstract.
40	Alves RA., 2024	Excluded	Abstract lacks the keywords	Articles do not meet the criteria: at least one of "gis" or "Geographic Information system" must be present in the title or abstract, and "green" must be present in the abstract.
41	Alyaseri I., 2021	Excluded	Book section or conference proceedings
42	Alyaseri I., 2023	Excluded	Title lacks the keywords	The title does not contain ‘gis’ or ‘geogrphic’ or ‘urban’.
43	Amado M., 2020	Excluded	Title lacks the keywords	The title does not contain ‘gis’ or ‘geogrphic’ or ‘urban’.
44	An et al., 2021	Excluded	Full text not in English
45	Anabitarte A., 2020	Excluded	Title lacks the keywords	The title does not contain ‘gis’ or ‘geogrphic’ or ‘urban’.
46	Ananyeva O., 2023	Excluded	Research content unrelated to assessment
47	Anees MM., 2023	Excluded	Research content unrelated to assessment
48	Angelstam P., 2021	Excluded	Title lacks the keywords	The title does not contain ‘gis’ or ‘geogrphic’ or ‘urban’.
49	Anjali D., 2022	Excluded	Research object not UGI
50	Ansong M., 2024	Excluded	Title lacks the keywords	The title does not contain ‘gis’ or ‘geogrphic’ or ‘urban’.
51	Anteneh MB., 2023	Excluded	Key terms missing and inconsistent with our objectives	After downloading the PDF file of this literature, the term “urban green infrastructure” was not found in the Abstract, Introduction, Research methods, Conclusion. Moreover, the primary research content of this literature is not entirely aligned with our research objectives.
52	Antuono G., 2021	Excluded	Title lacks the keywords	The title does not contain ‘gis’ or ‘geogrphic’ or ‘urban’.
53	Anwar MM., 2023	Excluded	Abstract lacks the keywords	Articles do not meet the criteria: at least one of "gis" or "Geographic Information system" must be present in the title or abstract, and "green" must be present in the abstract.
54	Appalasamy M., 2020	Excluded	Key terms missing and inconsistent with our objectives	After downloading the PDF file of this literature, the term “urban green infrastructure” could not be found in the main text. Moreover, the primary research content of this literature is not entirely aligned with our research objectives.
55	Apud A., 2020	Excluded	Title lacks the keywords	The title does not contain ‘gis’ or ‘geogrphic’ or ‘urban’.
56	Arif AA., 2021	Excluded	Book section or conference proceedings
57	Arriazu-Ramos A., 2024	Excluded	Abstract lacks the keywords	Articles do not meet the criteria: at least one of "gis" or "Geographic Information system" must be present in the title or abstract, and "green" must be present in the abstract.
58	Arshad A., 2020	Excluded	Key terms missing and inconsistent with our objectives	After downloading the PDF file of this literature, the term “urban green infrastructure” could not be found in the main text. Moreover, the primary research content of this literature is not entirely aligned with our research objectives.
59	Arshad S., 2022	Excluded	Abstract lacks the keywords	Articles do not meet the criteria: at least one of "gis" or "Geographic Information system" must be present in the title or abstract, and "green" must be present in the abstract.
60	Arslan ES., 2021	Excluded	Research object not UGI
61	Arti RS., 2024	Excluded	Book section or conference proceedings
62	Arunplod C., 2020	Excluded	Book section or conference proceedings
63	Ashraf K., 2024	Excluded	Title lacks the keywords	The title does not contain ‘gis’ or ‘geogrphic’ or ‘urban’.
64	Assaad RH., 2023	Excluded	Title lacks the keywords	The title does not contain ‘gis’ or ‘geogrphic’ or ‘urban’.
65	Assaad RH., 2024	Excluded	Title lacks the keywords	The title does not contain ‘gis’ or ‘geogrphic’ or ‘urban’.
66	Assaad RH., 2024	Excluded	Title lacks the keywords	The title does not contain ‘gis’ or ‘geogrphic’ or ‘urban’.
67	Assumma V., 2021	Excluded	Book section or conference proceedings
68	Àvila Callau A., 2023	Excluded	Research object not UGI
69	Axmon A., 2024	Excluded	Key terms missing and inconsistent with our objectives	After downloading the PDF file of this literature, the term “urban green infrastructure” could not be found in the main text. Moreover, the primary research content of this literature is not entirely aligned with our research objectives.
70	Azagew S., 2020	Excluded	Inconsistent with our objectives	After downloading the PDF file of the paper and reading through it, it can be concluded that the main research objective of the paper is not to reveal the methods and data for GIS assessment or analysis of urban green infrastructure
71	Aznarez C., 2022	Excluded	Research object not UGI
72	Babar AHK., 2024	Excluded	Title lacks the keywords	The title does not contain ‘gis’ or ‘geogrphic’ or ‘urban’.
73	Back Y., 2021	Excluded	Abstract lacks the keywords	Articles do not meet the criteria: at least one of "gis" or "Geographic Information system" must be present in the title or abstract, and "green" must be present in the abstract.
74	Bäcklin O., 2024	Excluded	Key terms missing and inconsistent with our objectives	After downloading the PDF file of this literature, the term “urban green infrastructure” could not be found in the main text. Moreover, the primary research content of this literature is not entirely aligned with our research objectives.
75	Badach J., 2022	Excluded	Research object not UGI
76	Badeenezhad A., 2021	Excluded	Title lacks the keywords	The title does not contain ‘gis’ or ‘geogrphic’ or ‘urban’.
77	Baek H., 2024	Excluded	Research object not UGI
78	Bahrami M., 2024	Excluded	Title lacks the keywords	The title does not contain ‘gis’ or ‘geogrphic’ or ‘urban’.
79	Bai H., 2022	Included
80	Baka A., 2022	Excluded	Title lacks the keywords	The title does not contain ‘gis’ or ‘geogrphic’ or ‘urban’.
81	Bakowska-Waldmann E., 2023	Excluded	Abstract lacks the keywords	Articles do not meet the criteria: at least one of "gis" or "Geographic Information system" must be present in the title or abstract, and "green" must be present in the abstract.
82	Baldini C., 2022	Excluded	Abstract lacks the keywords	Articles do not meet the criteria: at least one of "gis" or "Geographic Information system" must be present in the title or abstract, and "green" must be present in the abstract.
83	Balint T., 2022	Excluded	Book section or conference proceedings
84	Balint T., 2022	Excluded	Book section or conference proceedings
85	Bally F., 2023	Excluded	Title lacks the keywords	The title does not contain ‘gis’ or ‘geogrphic’ or ‘urban’.
86	Bara SR., 2022	Excluded	Key terms missing and inconsistent with our objectives	After downloading the PDF file of this literature, the term “urban green infrastructure” could not be found in the main text. Moreover, the primary research content of this literature is not entirely aligned with our research objectives.
87	Barbierato E., 2020	Excluded	Key terms missing and inconsistent with our objectives	After downloading the PDF file of this literature, the term “urban green infrastructure” could not be found in the main text. Moreover, the primary research content of this literature is not entirely aligned with our research objectives.
88	Baró F., 2021	Excluded	Research object not UGI
89	Barquilla CAM., 2023	Excluded	Title lacks the keywords	The title does not contain ‘gis’ or ‘geogrphic’ or ‘urban’.
90	Basaran N., 2024	Excluded	Title lacks the keywords	The title does not contain ‘gis’ or ‘geogrphic’ or ‘urban’.
91	Battisti L., 2023	Excluded	Key terms missing and inconsistent with our objectives	After downloading the PDF file of this literature, the term “urban green infrastructure” was not found in the Abstract, Introduction, Materials and methods, Results and Conclusion. Moreover, the primary research content of this literature is not entirely aligned with our research objectives.
92	Battisti L., 2024	Excluded	Abstract lacks the keywords	Articles do not meet the criteria: at least one of "gis" or "Geographic Information system" must be present in the title or abstract, and "green" must be present in the abstract.
93	Beaumont B., 2022	Excluded	Book section or conference proceedings
94	Bedla D., 2021	Excluded	Research object not UGI
95	Belaroussi R., 2024	Excluded	Title lacks the keywords	The title does not contain ‘gis’ or ‘geogrphic’ or ‘urban’.
96	Bell MF., 2020	Excluded	Title lacks the keywords	The title does not contain ‘gis’ or ‘geogrphic’ or ‘urban’.
97	Beltran-Huertas D., 2022	Excluded	Book section or conference proceedings
98	Benati G., 2024	Excluded	Title lacks the keywords	The title does not contain ‘gis’ or ‘geogrphic’ or ‘urban’.
99	Benliay A., 2021	Excluded	Title lacks the keywords	The title does not contain ‘gis’ or ‘geogrphic’ or ‘urban’.
100	Berati D., 2023	Excluded	Key terms missing and inconsistent with our objectives	After downloading the PDF file of this literature, the term “urban green infrastructure” could not be found in the main text. Moreover, the primary research content of this literature is not entirely aligned with our research objectives.
101	Biessan DGVV., 2023	Excluded	Title lacks the keywords	The title does not contain ‘gis’ or ‘geogrphic’ or ‘urban’.
102	Biggart M., 2021	Excluded	Abstract lacks the keywords	Articles do not meet the criteria: at least one of "gis" or "Geographic Information system" must be present in the title or abstract, and "green" must be present in the abstract.
103	Biljecki F., 2023	Excluded	Abstract lacks the keywords	Articles do not meet the criteria: at least one of "gis" or "Geographic Information system" must be present in the title or abstract, and "green" must be present in the abstract.
104	Billaud O., 2020	Excluded	Title lacks the keywords	The title does not contain ‘gis’ or ‘geogrphic’ or ‘urban’.
105	Bindajam AA., 2023	Excluded	Abstract lacks the keywords	Articles do not meet the criteria: at least one of "gis" or "Geographic Information system" must be present in the title or abstract, and "green" must be present in the abstract.
106	Blaydes H., 2022	Excluded	Title lacks the keywords	The title does not contain ‘gis’ or ‘geogrphic’ or ‘urban’.
107	Bolkaner MK., 2023	Excluded	Research object not UGI
108	Bollenbach L., 2022	Excluded	Title lacks the keywords	The title does not contain ‘gis’ or ‘geogrphic’ or ‘urban’.
109	Bolliger J., 2020	Excluded	Title lacks the keywords	The title does not contain ‘gis’ or ‘geogrphic’ or ‘urban’.
110	Boloorani AD., 2021	Excluded	Title lacks the keywords	The title does not contain ‘gis’ or ‘geogrphic’ or ‘urban’.
111	Borgogno-Mondino E., 2022	Excluded	Abstract lacks the keywords	Articles do not meet the criteria: at least one of "gis" or "Geographic Information system" must be present in the title or abstract, and "green" must be present in the abstract.
112	Bouhlel M., 2021	Excluded	Book section or conference proceedings
113	Bousquet M., 2023	Excluded	Review Article
114	Bozhilova M., 2021	Excluded	Book section or conference proceedings
115	Braga DRGC., 2021	Excluded	Book section or conference proceedings
116	Brinkmann K., 2020	Excluded	Abstract lacks the keywords	Articles do not meet the criteria: at least one of "gis" or "Geographic Information system" must be present in the title or abstract, and "green" must be present in the abstract.
117	Brom P., 2023	Excluded	Research content unrelated to assessment
118	Bronder J., 2024	Excluded	Title lacks the keywords	The title does not contain ‘gis’ or ‘geogrphic’ or ‘urban’.
119	Broschart D., 2024	Excluded	Full text not in English
120	Browning MHEM., 2024	Excluded	Title lacks the keywords	The title does not contain ‘gis’ or ‘geogrphic’ or ‘urban’.
121	Buchavyi Y., 2023	Included
122	Buckland M., 2023	Excluded	Title lacks the keywords	The title does not contain ‘gis’ or ‘geogrphic’ or ‘urban’.
123	Buenaño CP., 2023	Excluded	Key terms missing and inconsistent with our objectives	After downloading the PDF file of this literature, the term “urban green infrastructure” could not be found in the main text. Moreover, the primary research content of this literature is not entirely aligned with our research objectives.
124	Buffoli M., 2023	Excluded	Book section or conference proceedings
125	Buldakova E., 2022	Excluded	Book section or conference proceedings
126	Bzour A., 2021	Excluded	Title lacks the keywords	The title does not contain ‘gis’ or ‘geogrphic’ or ‘urban’.
127	Cai SH., 2023	Excluded	Title lacks the keywords	The title does not contain ‘gis’ or ‘geogrphic’ or ‘urban’.
128	Cai X., 2021	Excluded	Title lacks the keywords	The title does not contain ‘gis’ or ‘geogrphic’ or ‘urban’.
129	Cai Z., 2023	Excluded	Title lacks the keywords	The title does not contain ‘gis’ or ‘geogrphic’ or ‘urban’.
130	Cai ZH., 2023	Excluded	Review Article
131	Cai ZR., 2023	Excluded	Research content unrelated to assessment
132	Calia G., 2021	Excluded	Title lacks the keywords	The title does not contain ‘gis’ or ‘geogrphic’ or ‘urban’.
133	Calia G., 2023	Excluded	Title lacks the keywords	The title does not contain ‘gis’ or ‘geogrphic’ or ‘urban’.
134	Cao L., 2021	Excluded	Research content unrelated to assessment
135	Cao S., 2022	Excluded	Title lacks the keywords	The title does not contain ‘gis’ or ‘geogrphic’ or ‘urban’.
136	Cappucci S., 2022	Excluded	Abstract lacks the keywords	Articles do not meet the criteria: at least one of "gis" or "Geographic Information system" must be present in the title or abstract, and "green" must be present in the abstract.
137	Caprari G., 2024	Excluded	Inconsistent with our objectives	After downloading the PDF file of the paper and reading through it, it can be concluded that the primary focus of this study is not to assess the existing urban green infrastructure.
138	Caprioli C., 2023	Excluded	Title lacks the keywords	The title does not contain ‘gis’ or ‘geogrphic’ or ‘urban’.
139	Carbonaro C., 2020	Excluded	Title lacks the keywords	The title does not contain ‘gis’ or ‘geogrphic’ or ‘urban’.
140	Cardinali M., 2023	Excluded	Key terms missing and inconsistent with our objectives	After downloading the PDF file of this literature, the term “urban green infrastructure” could not be found in the main text. Moreover, the primary research content of this literature is not entirely aligned with our research objectives.
141	Cardone B., 2023	Excluded	Key terms missing and inconsistent with our objectives	After downloading the PDF file of this literature, the term “geographic Information System” could not be found in the main text. Moreover, the primary research content of this literature is not entirely aligned with our research objectives.
142	Cardone B., 2024	Excluded	Research content unrelated to assessment
143	Casisirano J., 2024	Excluded	Book section or conference proceedings
144	Castro CV., 2021	Excluded	Title lacks the keywords	The title does not contain ‘gis’ or ‘geogrphic’ or ‘urban’.
145	Castro CV., 2021	Excluded	Title lacks the keywords	The title does not contain ‘gis’ or ‘geogrphic’ or ‘urban’.
146	Cegielska K., 2022	Excluded	Abstract lacks the keywords	Articles do not meet the criteria: at least one of "gis" or "Geographic Information system" must be present in the title or abstract, and "green" must be present in the abstract.
147	Cegielska K., 2024	Excluded	Title lacks the keywords	The title does not contain ‘gis’ or ‘geogrphic’ or ‘urban’.
148	Celik KT., 2024	Excluded	Abstract lacks the keywords	Articles do not meet the criteria: at least one of "gis" or "Geographic Information system" must be present in the title or abstract, and "green" must be present in the abstract.
149	Cervelli E., 2020	Excluded	Key terms missing and inconsistent with our objectives	After downloading the PDF file of this literature, the term “urban green infrastructure” could not be found in the main text. Moreover, the primary research content of this literature is not entirely aligned with our research objectives.
150	Chang HS., 2021	Excluded	Title lacks the keywords	The title does not contain ‘gis’ or ‘geogrphic’ or ‘urban’.
151	Chang HT., 2020	Excluded	Title lacks the keywords	The title does not contain ‘gis’ or ‘geogrphic’ or ‘urban’.
152	Chang HT., 2021	Excluded	Title lacks the keywords	The title does not contain ‘gis’ or ‘geogrphic’ or ‘urban’.
153	Chen HS., 2022	Excluded	Abstract lacks the keywords	Articles do not meet the criteria: at least one of "gis" or "Geographic Information system" must be present in the title or abstract, and "green" must be present in the abstract.
154	Chen J., 2022	Excluded	Book section or conference proceedings
155	Chen L., 2024	Excluded	Research object not UGI
156	Chen MY., 2023	Excluded	Research object not UGI
157	Chen SQ., 2024	Excluded	Research content unrelated to assessment
158	Chen TY., 2021	Excluded	Title lacks the keywords	The title does not contain ‘gis’ or ‘geogrphic’ or ‘urban’.
159	Chen TY., 2023	Excluded	Title lacks the keywords	The title does not contain ‘gis’ or ‘geogrphic’ or ‘urban’.
160	Chen Y., 2020	Excluded	Title lacks the keywords	The title does not contain ‘gis’ or ‘geogrphic’ or ‘urban’.
161	Chen YY., 2023	Excluded	Abstract lacks the keywords	Articles do not meet the criteria: at least one of "gis" or "Geographic Information system" must be present in the title or abstract, and "green" must be present in the abstract.
162	Chen Z., 2022	Excluded	Title lacks the keywords	The title does not contain ‘gis’ or ‘geogrphic’ or ‘urban’.
163	Chen Z., 2024	Excluded	Title lacks the keywords	The title does not contain ‘gis’ or ‘geogrphic’ or ‘urban’.
164	Cheng et al., 2022	Excluded	Full text not in English
165	Cheng MJ., 2022	Excluded	Key terms missing and inconsistent with our objectives	After downloading the PDF file of this literature, the term “urban green infrastructure” could not be found in the main text. Moreover, the primary research content of this literature is not entirely aligned with our research objectives.
166	Cheng X., 2020	Excluded	Title lacks the keywords	The title does not contain ‘gis’ or ‘geogrphic’ or ‘urban’.
167	Chmielewska A., 2022	Excluded	Title lacks the keywords	The title does not contain ‘gis’ or ‘geogrphic’ or ‘urban’.
168	Choi HS., 2023	Excluded	Title lacks the keywords	The title does not contain ‘gis’ or ‘geogrphic’ or ‘urban’.
169	Choi Y., 2023	Excluded	Book section or conference proceedings
170	Choudhury MAM., 2021	Excluded	Research object not UGI
171	Christensen A., 2022	Excluded	Title lacks the keywords	The title does not contain ‘gis’ or ‘geogrphic’ or ‘urban’.
172	Cialdea D., 2021	Excluded	Title lacks the keywords	The title does not contain ‘gis’ or ‘geogrphic’ or ‘urban’.
173	Cimburova Z., 2022	Excluded	Key terms missing and inconsistent with our objectives	After downloading the PDF file of this literature, the term “urban green infrastructure” could not be found in the main text. Moreover, the primary research content of this literature is not entirely aligned with our research objectives.
174	Clark CJ., 2024	Excluded	Title lacks the keywords	The title does not contain ‘gis’ or ‘geogrphic’ or ‘urban’.
175	Codemo A., 2022	Excluded	Abstract lacks the keywords	Articles do not meet the criteria: at least one of "gis" or "Geographic Information system" must be present in the title or abstract, and "green" must be present in the abstract.
176	Coleman AF., 2023	Excluded	Abstract lacks the keywords	Articles do not meet the criteria: at least one of "gis" or "Geographic Information system" must be present in the title or abstract, and "green" must be present in the abstract.
177	Cookes KM., 2022	Excluded	Title lacks the keywords	The title does not contain ‘gis’ or ‘geogrphic’ or ‘urban’.
178	Cortinovis C., 2021	Excluded	Book section or conference proceedings
179	Cracu GM., 2024	Excluded	Key terms missing and inconsistent with our objectives	After downloading the PDF file of this literature, the term “urban green infrastructure” could not be found in the main text. Moreover, the primary research content of this literature is not entirely aligned with our research objectives.
180	Cranshaw O., 2024	Excluded	Review Article
181	Csomós G., 2020	Excluded	Key terms missing and inconsistent with our objectives	After downloading the PDF file of this literature, the term “urban green infrastructure” could not be found in the main text. Moreover, the primary research content of this literature is not entirely aligned with our research objectives.
182	Csomós G., 2024	Excluded	Key terms missing and inconsistent with our objectives	After downloading the PDF file of this literature, the term “urban green infrastructure” could not be found in the main text. Moreover, the primary research content of this literature is not entirely aligned with our research objectives.
183	Cui L., 2020	Excluded	Research content unrelated to assessment
184	Cui PY., 2023	Excluded	Research object not UGI
185	Cui QY., 2022	Excluded	Title lacks the keywords	The title does not contain ‘gis’ or ‘geogrphic’ or ‘urban’.
186	Cui Y., 2020	Excluded	Book section or conference proceedings
187	Cumberbatch IS., 2023	Excluded	Book section or conference proceedings
188	Czepkiewicz M., 2020	Excluded	Research object not UGI
189	Czyża S., 2023	Excluded	Research object not UGI
190	Czyza S., 2024	Excluded	Research object not UGI
191	Dada ZA., 2022	Excluded	Inconsistent with our objectives	After downloading the PDF file of the paper and reading through it, it can be concluded that the main research objective of the paper is not to reveal the methods and data for GIS assessment or analysis of urban green infrastructure.
192	Dade MC., 2020	Excluded	Research content unrelated to assessment
193	D'Ambrosio V., 2022	Excluded	Key terms missing and inconsistent with our objectives	After downloading the PDF file of this literature, the term “urban green infrastructure” could not be found in the main text. Moreover, the primary research content of this literature is not entirely aligned with our research objectives.
194	Danilina N., 2022	Excluded	Book section or conference proceedings
195	Danniswari D., 2020	Excluded	Book section or conference proceedings
196	Dantas GS., 2022	Excluded	Inconsistent with our objectives	After downloading the PDF file of the paper and reading through it, it can be concluded that the main research objective of the paper is not to reveal the methods and data for GIS assessment or analysis of urban green infrastructure.
197	Dantas GS., 2023	Excluded	Abstract lacks the keywords	Articles do not meet the criteria: at least one of "gis" or "Geographic Information system" must be present in the title or abstract, and "green" must be present in the abstract.
198	Dar SA., 2021	Excluded	Research object not UGI
199	Daradkeh L., 2021	Excluded	Book section or conference proceedings
200	Darem AA., 2023	Excluded	Research object not UGI
201	Das A., 2023	Excluded	Title lacks the keywords	The title does not contain ‘gis’ or ‘geogrphic’ or ‘urban’.
202	Das T., 2022	Excluded	Research object not UGI
203	Davenport RN., 2022	Excluded	Title lacks the keywords	The title does not contain ‘gis’ or ‘geogrphic’ or ‘urban’.
204	Davis Z., 2021	Excluded	Review Article
205	De Cos Guerra O., 2021	Excluded	Full text not in English
206	de Jong T., 2023	Excluded	Title lacks the keywords	The title does not contain ‘gis’ or ‘geogrphic’ or ‘urban’.
207	de Lima GN., 2023	Excluded	Key terms missing and inconsistent with our objectives	After downloading the PDF file of this literature, the term “geographic Information System” could not be found in the main text. Moreover, the primary research content of this literature is not entirely aligned with our research objectives.
208	De Montis A., 2021	Excluded	Book section or conference proceedings
209	De Montis A., 2022	Excluded	Title lacks the keywords	The title does not contain ‘gis’ or ‘geogrphic’ or ‘urban’.
210	de Vries SP., 2023	Excluded	Research object not UGI
211	Deksissa T., 2021	Excluded	Research object not UGI
212	Deliry SI., 2023	Excluded	Key terms missing and inconsistent with our objectives	After downloading the PDF file of this literature, the term “urban green infrastructure” could not be found in the main text. Moreover, the primary research content of this literature is not entirely aligned with our research objectives.
213	Dell'Anna F., 2022	Excluded	Research content unrelated to assessment
214	Depietri Y., 2020	Excluded	Research object not UGI
215	Di Cristofaro M., 2020	Excluded	Research object not UGI
216	Dimitrov S., 2021	Excluded	Key terms missing and inconsistent with our objectives	After downloading the PDF file of this literature, the term “urban green infrastructure” could not be found in the main text. Moreover, the primary research content of this literature is not entirely aligned with our research objectives.
217	Dinda S., 2021	Excluded	Key terms missing and inconsistent with our objectives	After downloading the PDF file of this literature, the term “urban green infrastructure” could not be found in the main text. Moreover, the primary research content of this literature is not entirely aligned with our research objectives.
218	Dinda S., 2022	Excluded	Abstract lacks the keywords	Articles do not meet the criteria: at least one of "gis" or "Geographic Information system" must be present in the title or abstract, and "green" must be present in the abstract.
219	Dinh TD., 2021	Excluded	Book section or conference proceedings
220	Długoński A., 2023	Excluded	Abstract lacks the keywords	Articles do not meet the criteria: at least one of "gis" or "Geographic Information system" must be present in the title or abstract, and "green" must be present in the abstract.
221	Do ANT., 2024	Excluded	Abstract lacks the keywords	Articles do not meet the criteria: at least one of "gis" or "Geographic Information system" must be present in the title or abstract, and "green" must be present in the abstract.
222	Dobson MC., 2020	Excluded	Research object not UGI
223	Dong J., 2020	Excluded	Research content unrelated to assessment
224	Dong J., 2024	Excluded	Key terms missing and inconsistent with our objectives	After downloading the PDF file of this literature, the term “urban green infrastructure” could not be found in the main text. Moreover, the primary research content of this literature is not entirely aligned with our research objectives.
225	Dong T., 2024	Excluded	Key terms missing and inconsistent with our objectives	After downloading the PDF file of this literature, the term “urban green infrastructure” could not be found in the main text. Moreover, the primary research content of this literature is not entirely aligned with our research objectives.
226	Dong YK., 2023	Excluded	Key terms missing and inconsistent with our objectives	After downloading the PDF file of this literature, the term “urban green infrastructure” could not be found in the main text. Moreover, the primary research content of this literature is not entirely aligned with our research objectives.
227	Dopico J., 2023	Excluded	Title lacks the keywords	The title does not contain ‘gis’ or ‘geogrphic’ or ‘urban’.
228	Drius M., 2020	Excluded	Title lacks the keywords	The title does not contain ‘gis’ or ‘geogrphic’ or ‘urban’.
229	Droj G., 2024	Excluded	Abstract lacks the keywords	Articles do not meet the criteria: at least one of "gis" or "Geographic Information system" must be present in the title or abstract, and "green" must be present in the abstract.
230	Du MB., 2020	Excluded	Abstract lacks the keywords	Articles do not meet the criteria: at least one of "gis" or "Geographic Information system" must be present in the title or abstract, and "green" must be present in the abstract.
231	Du T., 2020	Excluded	Abstract lacks the keywords	Articles do not meet the criteria: at least one of "gis" or "Geographic Information system" must be present in the title or abstract, and "green" must be present in the abstract.
232	Duffy RT., 2024	Excluded	Title lacks the keywords	The title does not contain ‘gis’ or ‘geogrphic’ or ‘urban’.
233	Dung LT., 2021	Excluded	Book section or conference proceedings
234	Dushi M., 2022	Excluded	Research object not UGI
235	Dushkova D., 2022	Excluded	Title lacks the keywords	The title does not contain ‘gis’ or ‘geogrphic’ or ‘urban’.
236	Dutta S., 2021	Excluded	Book section or conference proceedings
237	Ergen M., 2021	Excluded	Key terms missing and inconsistent with our objectives	After downloading the PDF file of this literature, the term “urban green infrastructure” could not be found in the main text. Moreover, the primary research content of this literature is not entirely aligned with our research objectives.
238	Ertan S., 2021	Excluded	Research object not UGI
239	Escobar-Silva EV., 2022	Excluded	Research object not UGI
240	Ewane EB., 2023	Excluded	Review Article
241	Fagerholm N., 2021	Excluded	Title lacks the keywords	The title does not contain ‘gis’ or ‘geogrphic’ or ‘urban’.
242	Fallast MT., 2021	Excluded	Title lacks the keywords	The title does not contain ‘gis’ or ‘geogrphic’ or ‘urban’.
243	Fan D., 2024	Excluded	Abstract lacks the keywords	Articles do not meet the criteria: at least one of "gis" or "Geographic Information system" must be present in the title or abstract, and "green" must be present in the abstract.
244	Fang-yu F., 2022	Excluded	Book section or conference proceedings
245	Farhadi E., 2024	Excluded	Book section or conference proceedings
246	Farkas JZ., 2023	Excluded	Review Article
247	Fei WJ., 2023	Excluded	Key terms missing and inconsistent with our objectives	After downloading the PDF file of this literature, the term “urban green infrastructure” could not be found in the main text. Moreover, the primary research content of this literature is not entirely aligned with our research objectives.
248	Felice E., 2022	Excluded	Book section or conference proceedings
249	Feng LM., 2022	Excluded	Research object not UGI
250	Ferenchak NN., 2024	Excluded	Title lacks the keywords	The title does not contain ‘gis’ or ‘geogrphic’ or ‘urban’.
251	Ferla G., 2020	Excluded	Key terms missing and inconsistent with our objectives	After downloading the PDF file of this literature, the term “urban green infrastructure” could not be found in the main text. Moreover, the primary research content of this literature is not entirely aligned with our research objectives.
252	Fernández-Alvarado JF., 2022	Excluded	Research object not UGI
253	Fernández-Alvarado JF., 2023	Excluded	Inconsistent with our objectives	After downloading the PDF file of the paper and reading through it, it can be concluded that the main research objective of the paper is not to reveal the methods and data for GIS assessment or analysis of urban green infrastructure.
254	Ferrans P., 2022	Excluded	Review Article
255	Ferranti E., 2023	Excluded	Title lacks the keywords	The title does not contain ‘gis’ or ‘geogrphic’ or ‘urban’.
256	Ferretto L., 2024	Excluded	Title lacks the keywords	The title does not contain ‘gis’ or ‘geogrphic’ or ‘urban’.
257	Figaroa MNS., 2023	Excluded	Title lacks the keywords	The title does not contain ‘gis’ or ‘geogrphic’ or ‘urban’.
258	Firozjaei MK., 2021	Excluded	Title lacks the keywords	The title does not contain ‘gis’ or ‘geogrphic’ or ‘urban’.
259	Fischer E., 2022	Excluded	Title lacks the keywords	The title does not contain ‘gis’ or ‘geogrphic’ or ‘urban’.
260	Fitobór K., 2022	Excluded	Title lacks the keywords	The title does not contain ‘gis’ or ‘geogrphic’ or ‘urban’.
261	Fletcher EI., 2020	Excluded	Abstract lacks the keywords	Articles do not meet the criteria: at least one of "gis" or "Geographic Information system" must be present in the title or abstract, and "green" must be present in the abstract.
262	Foley T., 2021	Excluded	Title lacks the keywords	The title does not contain ‘gis’ or ‘geogrphic’ or ‘urban’.
263	Fontán-Vela M., 2022	Excluded	Abstract lacks the keywords	Articles do not meet the criteria: at least one of "gis" or "Geographic Information system" must be present in the title or abstract, and "green" must be present in the abstract.
264	Freeman C., 2021	Excluded	Title lacks the keywords	The title does not contain ‘gis’ or ‘geogrphic’ or ‘urban’.
265	Freeman-Day S., 2022	Excluded	Key terms missing and inconsistent with our objectives	After downloading the PDF file of this literature, the term “urban green infrastructure” was not found in the Abstract, Materials and methods, Results, Discussion and Conclusion. Moreover, the primary research content of this literature is not entirely aligned with our research objectives.
266	Freitag A., 2022	Excluded	Abstract lacks the keywords	Articles do not meet the criteria: at least one of "gis" or "Geographic Information system" must be present in the title or abstract, and "green" must be present in the abstract.
267	Fu et al., 2020	Excluded	Full text not in English
268	Fu SH., 2021	Excluded	Title lacks the keywords	The title does not contain ‘gis’ or ‘geogrphic’ or ‘urban’.
269	Fu XR., 2023	Excluded	Key terms missing and inconsistent with our objectives	After downloading the PDF file of this literature, the term “urban green infrastructure” could not be found in the main text. Moreover, the primary research content of this literature is not entirely aligned with our research objectives.
270	Fuentes JE., 2022	Excluded	Title lacks the keywords	The title does not contain ‘gis’ or ‘geogrphic’ or ‘urban’.
271	Fujita N., 2021	Excluded	Book section or conference proceedings
272	Gaber IM., 2024	Excluded	Book section or conference proceedings
273	Gago EJ., 2020	Excluded	Research object not UGI
274	Gago EJ., 2022	Excluded	Book section or conference proceedings
275	Galdies C., 2022	Excluded	Book section or conference proceedings
276	Gandolff R., 2023	Excluded	Title lacks the keywords	The title does not contain ‘gis’ or ‘geogrphic’ or ‘urban’.
277	Ganji F., 2020	Excluded	Abstract lacks the keywords	Articles do not meet the criteria: at least one of "gis" or "Geographic Information system" must be present in the title or abstract, and "green" must be present in the abstract.
278	Gantar D., 2022	Excluded	Title lacks the keywords	The title does not contain ‘gis’ or ‘geogrphic’ or ‘urban’.
279	Gao PJ., 2021	Excluded	Review Article
280	Gao S., 2021	Excluded	Book section or conference proceedings
281	Gao S., 2022	Excluded	Abstract lacks the keywords	Articles do not meet the criteria: at least one of "gis" or "Geographic Information system" must be present in the title or abstract, and "green" must be present in the abstract.
282	Gao YJ., 2022	Excluded	Abstract lacks the keywords	Articles do not meet the criteria: at least one of "gis" or "Geographic Information system" must be present in the title or abstract, and "green" must be present in the abstract.
283	Gargiulo I., 2020	Excluded	Research object not UGI
284	Gargoum A., 2021	Excluded	Research object not UGI
285	Gavrilidis AA., 2022	Excluded	Abstract lacks the keywords	Articles do not meet the criteria: at least one of "gis" or "Geographic Information system" must be present in the title or abstract, and "green" must be present in the abstract.
286	Gavsker KK., 2023	Excluded	Abstract lacks the keywords	Articles do not meet the criteria: at least one of "gis" or "Geographic Information system" must be present in the title or abstract, and "green" must be present in the abstract.
287	Ge H., 2023	Excluded	Title lacks the keywords	The title does not contain ‘gis’ or ‘geogrphic’ or ‘urban’.
288	Gelan E., 2021	Excluded	Research content unrelated to assessment
289	Geneletti D., 2021	Excluded	Book section or conference proceedings
290	George JS., 2022	Excluded	Title lacks the keywords	The title does not contain ‘gis’ or ‘geogrphic’ or ‘urban’.
291	George P., 2024	Excluded	Title lacks the keywords	The title does not contain ‘gis’ or ‘geogrphic’ or ‘urban’.
292	Gergelova MB., 2020	Excluded	Research object not UGI
293	Getachew A., 2022	Excluded	Title lacks the keywords	The title does not contain ‘gis’ or ‘geogrphic’ or ‘urban’.
294	Ghale B., 2023	Excluded	Book section or conference proceedings
295	Ghaleh MR., 2020	Excluded	Book section or conference proceedings
296	Ghalehteimouri KJ., 2024	Excluded	Title lacks the keywords	The title does not contain ‘gis’ or ‘geogrphic’ or ‘urban’.
297	Ghanem A., 2022	Excluded	Book section or conference proceedings
298	Ghanem A., 2024	Excluded	Title lacks the keywords	The title does not contain ‘gis’ or ‘geogrphic’ or ‘urban’.
299	Gharaibeh AA., 2021	Excluded	Book section or conference proceedings
300	Ghasemi K., 2022	Included
301	Ghasemi K., 2023	Excluded	Research object not UGI
302	Gherasim MP., 2022	Excluded	Book section or conference proceedings
303	Ghosh S., 2021	Excluded	Abstract lacks the keywords	Articles do not meet the criteria: at least one of "gis" or "Geographic Information system" must be present in the title or abstract, and "green" must be present in the abstract.
304	Ghosh S., 2021	Excluded	Abstract lacks the keywords	Articles do not meet the criteria: at least one of "gis" or "Geographic Information system" must be present in the title or abstract, and "green" must be present in the abstract.
305	Gierko A., 2021	Excluded	Abstract lacks the keywords	Articles do not meet the criteria: at least one of "gis" or "Geographic Information system" must be present in the title or abstract, and "green" must be present in the abstract.
306	Gilbert KM., 2023	Excluded	Research object not UGI
307	Golden N., 2020	Excluded	Abstract lacks the keywords	Articles do not meet the criteria: at least one of "gis" or "Geographic Information system" must be present in the title or abstract, and "green" must be present in the abstract.
308	Gong C., 2021	Excluded	Research object not UGI
309	Goodspeed R., 2022	Excluded	Title lacks the keywords	The title does not contain ‘gis’ or ‘geogrphic’ or ‘urban’.
310	Görmüş S., 2023	Excluded	Full text not in English
311	Gorzelany J., 2023	Excluded	Key terms missing and inconsistent with our objectives	After downloading the PDF file of this literature, the term “urban green infrastructure” could not be found in the main text. Moreover, the primary research content of this literature is not entirely aligned with our research objectives.
312	Gou AP., 2022	Excluded	Title lacks the keywords	The title does not contain ‘gis’ or ‘geogrphic’ or ‘urban’.
313	Grafius DR., 2020	Excluded	Research object not UGI
314	Grazuleviciene R., 2020	Excluded	Title lacks the keywords	The title does not contain ‘gis’ or ‘geogrphic’ or ‘urban’.
315	Gražulevičienė R., 2020	Excluded	Title lacks the keywords	The title does not contain ‘gis’ or ‘geogrphic’ or ‘urban’.
316	Grazuleviciene R., 2022	Excluded	Title lacks the keywords	The title does not contain ‘gis’ or ‘geogrphic’ or ‘urban’.
317	Greiving S., 2022	Excluded	Title lacks the keywords	The title does not contain ‘gis’ or ‘geogrphic’ or ‘urban’.
318	Guan JX., 2023	Excluded	Abstract lacks the keywords	Articles do not meet the criteria: at least one of "gis" or "Geographic Information system" must be present in the title or abstract, and "green" must be present in the abstract.
319	Guha S., 2024	Excluded	Title lacks the keywords	The title does not contain ‘gis’ or ‘geogrphic’ or ‘urban’.
320	Guler D., 2022	Excluded	Title lacks the keywords	The title does not contain ‘gis’ or ‘geogrphic’ or ‘urban’.
321	Gulshad K., 2022	Excluded	Title lacks the keywords	The title does not contain ‘gis’ or ‘geogrphic’ or ‘urban’.
322	Gulshad K., 2024	Excluded	Title lacks the keywords	The title does not contain ‘gis’ or ‘geogrphic’ or ‘urban’.
323	Guo et al., 2022	Excluded	Full text not in English
324	Guo J., 2024	Excluded	Title lacks the keywords	The title does not contain ‘gis’ or ‘geogrphic’ or ‘urban’.
325	Guo X., 2023	Excluded	Book section or conference proceedings
326	Guo XY., 2023	Excluded	Abstract lacks the keywords	Articles do not meet the criteria: at least one of "gis" or "Geographic Information system" must be present in the title or abstract, and "green" must be present in the abstract.
327	Guo Y., 2021	Excluded	Research object not UGI
328	Gupta A., 2024	Excluded	Key terms missing and inconsistent with our objectives	After downloading the PDF file of this literature, the term “urban green infrastructure” could not be found in the main text. Moreover, the primary research content of this literature is not entirely aligned with our research objectives.
329	Gupta L., 2023	Excluded	Key terms missing and inconsistent with our objectives	After downloading the PDF file of this literature, the term “urban green infrastructure” was not found in the Introduction, Materials and methods, Results and Conclusion. Moreover, the primary research content of this literature is not entirely aligned with our research objectives.
330	Gupta L., 2024	Excluded	Abstract lacks the keywords	Articles do not meet the criteria: at least one of "gis" or "Geographic Information system" must be present in the title or abstract, and "green" must be present in the abstract.
331	Gutiérrez MF., 2021	Excluded	Abstract lacks the keywords	Articles do not meet the criteria: at least one of "gis" or "Geographic Information system" must be present in the title or abstract, and "green" must be present in the abstract.
332	Ha TC., 2023	Excluded	Book section or conference proceedings
333	Hailemariam B.A., 2021	Included
334	Hajilou M., 2023	Excluded	Abstract lacks the keywords	Articles do not meet the criteria: at least one of "gis" or "Geographic Information system" must be present in the title or abstract, and "green" must be present in the abstract.
335	Hajna S., 2023	Excluded	Title lacks the keywords	The title does not contain ‘gis’ or ‘geogrphic’ or ‘urban’.
336	Halecki W., 2023	Excluded	Review Article
337	Hänchen L., 2024	Excluded	Key terms missing and inconsistent with our objectives	After downloading the PDF file of this literature, the term “urban green infrastructure” could not be found in the main text. Moreover, the primary research content of this literature is not entirely aligned with our research objectives.
338	Harden SR., 2022	Excluded	Title lacks the keywords	The title does not contain ‘gis’ or ‘geogrphic’ or ‘urban’.
339	Hartley K., 2021	Excluded	Title lacks the keywords	The title does not contain ‘gis’ or ‘geogrphic’ or ‘urban’.
340	Hartono HG., 2023	Excluded	Book section or conference proceedings
341	Hasala D., 2020	Excluded	Title lacks the keywords	The title does not contain ‘gis’ or ‘geogrphic’ or ‘urban’.
342	Hasanzadeh K., 2023	Excluded	Title lacks the keywords	The title does not contain ‘gis’ or ‘geogrphic’ or ‘urban’.
343	Hassan WH., 2024	Excluded	Title lacks the keywords	The title does not contain ‘gis’ or ‘geogrphic’ or ‘urban’.
344	Hauptman M., 2022	Excluded	Title lacks the keywords	The title does not contain ‘gis’ or ‘geogrphic’ or ‘urban’.
345	Havrylenko O., 2021	Excluded	Book section or conference proceedings
346	Hazell EC., 2020	Excluded	Title lacks the keywords	The title does not contain ‘gis’ or ‘geogrphic’ or ‘urban’.
347	He et al., 2023	Excluded	Full text not in English
348	He Y., 2022	Excluded	Book section or conference proceedings
349	Heikinheimo V., 2020	Excluded	Research content unrelated to assessment
350	Hejazi SJ., 2023	Excluded	Title lacks the keywords	The title does not contain ‘gis’ or ‘geogrphic’ or ‘urban’.
351	Hendricks MD., 2023	Excluded	Research object not UGI
352	Heo J., 2021	Excluded	Full text not in English
353	Hernández JM., 2020	Excluded	Full text not in English
354	Herzog RH., 2024	Excluded	Abstract lacks the keywords	Articles do not meet the criteria: at least one of "gis" or "Geographic Information system" must be present in the title or abstract, and "green" must be present in the abstract.
355	Hideyuki I., 2020	Excluded	Abstract lacks the keywords	Articles do not meet the criteria: at least one of "gis" or "Geographic Information system" must be present in the title or abstract, and "green" must be present in the abstract.
356	Hoeben A.D., 2021	Included
357	Hogendorf M., 2020	Excluded	Research content unrelated to assessment
358	Holland AB., 2023	Excluded	Title lacks the keywords	The title does not contain ‘gis’ or ‘geogrphic’ or ‘urban’.
359	Holland I., 2021	Excluded	Review Article
360	Hong X., 2022	Excluded	Research object not UGI
361	Hooper P., 2024	Excluded	Abstract lacks the keywords	Articles do not meet the criteria: at least one of "gis" or "Geographic Information system" must be present in the title or abstract, and "green" must be present in the abstract.
362	Hosseini Sabzevari SA., 2023	Excluded	Title lacks the keywords	The title does not contain ‘gis’ or ‘geogrphic’ or ‘urban’.
363	Hou JW., 2022	Excluded	Title lacks the keywords	The title does not contain ‘gis’ or ‘geogrphic’ or ‘urban’.
364	Hou W., 2021	Excluded	Title lacks the keywords	The title does not contain ‘gis’ or ‘geogrphic’ or ‘urban’.
365	Hou YR., 2020	Excluded	Research object not UGI
366	Houlden V., 2021	Excluded	Title lacks the keywords	The title does not contain ‘gis’ or ‘geogrphic’ or ‘urban’.
367	Hsu YY., 2022	Excluded	Research content unrelated to assessment
368	Hu A., 2023	Excluded	Abstract lacks the keywords	Articles do not meet the criteria: at least one of "gis" or "Geographic Information system" must be present in the title or abstract, and "green" must be present in the abstract.
369	Hu X., 2021	Excluded	Title lacks the keywords	The title does not contain ‘gis’ or ‘geogrphic’ or ‘urban’.
370	Huang BX., 2020	Excluded	Key terms missing and inconsistent with our objectives	After downloading the PDF file of this literature, the term “urban green infrastructure” could not be found in the main text. Moreover, the primary research content of this literature is not entirely aligned with our research objectives.
371	Huang BX., 2021	Excluded	Abstract lacks the keywords	Articles do not meet the criteria: at least one of "gis" or "Geographic Information system" must be present in the title or abstract, and "green" must be present in the abstract.
372	Huang BX., 2023	Excluded	Research content unrelated to assessment
373	Huang D., 2023	Excluded	Title lacks the keywords	The title does not contain ‘gis’ or ‘geogrphic’ or ‘urban’.
374	Huang HC., 2020	Excluded	Key terms missing and inconsistent with our objectives	After downloading the PDF file of this literature, the term “urban green infrastructure” could not be found in the main text. Moreover, the primary research content of this literature is not entirely aligned with our research objectives.
375	Huang R., 2023	Excluded	Key terms missing and inconsistent with our objectives	After downloading the PDF file of this literature, the term “urban green infrastructure” could not be found in the main text. Moreover, the primary research content of this literature is not entirely aligned with our research objectives.
376	Huang X., 2022	Excluded	Title lacks the keywords	The title does not contain ‘gis’ or ‘geogrphic’ or ‘urban’.
377	Huang Y.F., 2023	Included
378	Huang YY., 2022	Excluded	Abstract lacks the keywords	Articles do not meet the criteria: at least one of "gis" or "Geographic Information system" must be present in the title or abstract, and "green" must be present in the abstract.
379	Huerta CM., 2021	Excluded	Abstract lacks the keywords	Articles do not meet the criteria: at least one of "gis" or "Geographic Information system" must be present in the title or abstract, and "green" must be present in the abstract.
380	Huerta CM., 2022	Excluded	Abstract lacks the keywords	Articles do not meet the criteria: at least one of "gis" or "Geographic Information system" must be present in the title or abstract, and "green" must be present in the abstract.
381	Huong DTV., 2021	Excluded	Book section or conference proceedings
382	Hussainzad EA., 2020	Excluded	Research content unrelated to assessment
383	Hussein WA., 2023	Excluded	Research object not UGI
384	Hysa A., 2022	Excluded	Research object not UGI
385	Ignatyev AV., 2021	Excluded	Book section or conference proceedings
386	Indira IN., 2021	Excluded	Book section or conference proceedings
387	Ionel S., 2022	Excluded	Book section or conference proceedings
388	Iraegui E., 2020	Excluded	Key terms missing and inconsistent with our objectives	After downloading the PDF file of this literature, the term “urban green infrastructure” could not be found in the main text. Moreover, the primary research content of this literature is not entirely aligned with our research objectives.
389	Islam T., 2024	Excluded	Title lacks the keywords	The title does not contain ‘gis’ or ‘geogrphic’ or ‘urban’.
390	Ismael D., 2024	Excluded	Title lacks the keywords	The title does not contain ‘gis’ or ‘geogrphic’ or ‘urban’.
391	Isola F., 2021	Excluded	Book section or conference proceedings
392	Iswoyo H., 2020	Excluded	Book section or conference proceedings
393	Izadbin N., 2024	Excluded	Inconsistent with our objectives	After downloading the PDF file of the paper and reading through it, it can be concluded that the main research objective of the paper is not to reveal the methods and data for GIS assessment or analysis of urban green infrastructure.
394	Jamal S., 2020	Excluded	Research object not UGI
395	Jamal S., 2023	Excluded	Abstract lacks the keywords	Articles do not meet the criteria: at least one of "gis" or "Geographic Information system" must be present in the title or abstract, and "green" must be present in the abstract.
396	Jamali A., 2023	Excluded	Research object not UGI
397	James M., 2020	Excluded	Title lacks the keywords	The title does not contain ‘gis’ or ‘geogrphic’ or ‘urban’.
398	Jana C., 2020	Excluded	Abstract lacks the keywords	Articles do not meet the criteria: at least one of "gis" or "Geographic Information system" must be present in the title or abstract, and "green" must be present in the abstract.
399	Jang KM., 2020	Excluded	Abstract lacks the keywords	Articles do not meet the criteria: at least one of "gis" or "Geographic Information system" must be present in the title or abstract, and "green" must be present in the abstract.
400	Janzén T., 2023	Excluded	Research object not UGI
401	Janzén T., 2024	Excluded	Research object not UGI
402	Jasim O., 2020	Excluded	Book section or conference proceedings
403	Jato-Espino D., 2023	Excluded	Title lacks the keywords	The title does not contain ‘gis’ or ‘geogrphic’ or ‘urban’.
404	Jean MÈ., 2022	Excluded	Title lacks the keywords	The title does not contain ‘gis’ or ‘geogrphic’ or ‘urban’.
405	Jean MÈ., 2024	Excluded	Title lacks the keywords	The title does not contain ‘gis’ or ‘geogrphic’ or ‘urban’.
406	Jensen CU., 2021	Excluded	Abstract lacks the keywords	Articles do not meet the criteria: at least one of "gis" or "Geographic Information system" must be present in the title or abstract, and "green" must be present in the abstract.
407	Jeon S., 2021	Excluded	Title lacks the keywords	The title does not contain ‘gis’ or ‘geogrphic’ or ‘urban’.
408	Jeong D., 2021	Excluded	Key terms missing and inconsistent with our objectives	After downloading the PDF file of this literature, the term “urban green infrastructure” could not be found in the main text. Moreover, the primary research content of this literature is not entirely aligned with our research objectives.
409	Jeong H., 2024	Excluded	Book section or conference proceedings
410	Jezzini Y., 2023	Excluded	Review Article
411	Jezzini Y., 2024	Excluded	Book section or conference proceedings
412	Jezzini Y., 2024	Excluded	Book section or conference proceedings
413	Ji YW., 2020	Excluded	Abstract lacks the keywords	Articles do not meet the criteria: at least one of "gis" or "Geographic Information system" must be present in the title or abstract, and "green" must be present in the abstract.
414	Ji YW., 2023	Excluded	Title lacks the keywords	The title does not contain ‘gis’ or ‘geogrphic’ or ‘urban’.
415	Jia P., 2021	Excluded	Title lacks the keywords	The title does not contain ‘gis’ or ‘geogrphic’ or ‘urban’.
416	Jia Z., 2020	Excluded	Title lacks the keywords	The title does not contain ‘gis’ or ‘geogrphic’ or ‘urban’.
417	Jiang et al., 2021	Excluded	Full text not in English
418	Jiang YF., 2022	Excluded	Title lacks the keywords	The title does not contain ‘gis’ or ‘geogrphic’ or ‘urban’.
419	Jie S., 2020	Excluded	Book section or conference proceedings
420	Jiye H., 2021	Excluded	Book section or conference proceedings
421	Jo Black K., 2020	Excluded	Research object not UGI
422	John A., 2024	Excluded	Book section or conference proceedings
423	Jones L., 2020	Excluded	Key terms missing and inconsistent with our objectives	After downloading the PDF file of this literature, the term “urban green infrastructure” could not be found in the main text. Moreover, the primary research content of this literature is not entirely aligned with our research objectives.
424	Joshi MY., 2020	Excluded	Book section or conference proceedings
425	Joshi MY., 2021	Excluded	Book section or conference proceedings
426	Jung C., 2022	Excluded	Key terms missing and inconsistent with our objectives	After downloading the PDF file of this literature, the term “urban green infrastructure” could not be found in the main text. Moreover, the primary research content of this literature is not entirely aligned with our research objectives.
427	Jünger S., 2022	Excluded	Title lacks the keywords	The title does not contain ‘gis’ or ‘geogrphic’ or ‘urban’.
428	Juul V., 2023	Excluded	Title lacks the keywords	The title does not contain ‘gis’ or ‘geogrphic’ or ‘urban’.
429	Kaczynski AT., 2020	Excluded	Title lacks the keywords	The title does not contain ‘gis’ or ‘geogrphic’ or ‘urban’.
430	Kadhim N., 2022	Excluded	Research object not UGI
431	Kajosaari A., 2020	Excluded	Title lacks the keywords	The title does not contain ‘gis’ or ‘geogrphic’ or ‘urban’.
432	Kajosaari A., 2021	Excluded	Title lacks the keywords	The title does not contain ‘gis’ or ‘geogrphic’ or ‘urban’.
433	Kajosaari A., 2024	Excluded	Research object not UGI
434	Kale E., 2023	Excluded	Research object not UGI
435	Karabakan B., 2021	Excluded	Title lacks the keywords	The title does not contain ‘gis’ or ‘geogrphic’ or ‘urban’.
436	Kasniza Jumari NAS., 2023	Excluded	Key terms missing and inconsistent with our objectives	After downloading the PDF file of this literature, the term “urban green infrastructure” could not be found in the main text. Moreover, the primary research content of this literature is not entirely aligned with our research objectives.
437	Kaur R., 2022	Excluded	Research object not UGI
438	Kausar A., 2021	Excluded	Research object not UGI
439	Kazemi F., 2022	Excluded	Research object not UGI
440	Kemarau RA., 2020	Excluded	Book section or conference proceedings
441	Khaleefah N., 2022	Excluded	Book section or conference proceedings
442	Khalil M., 2024	Excluded	Book section or conference proceedings
443	Khamitova SM., 2020	Excluded	Book section or conference proceedings
444	Khan A., 2022	Excluded	Key terms missing and inconsistent with our objectives	After downloading the PDF file of this literature, the term “geographic Information System” could not be found in the main text. Moreover, the primary research content of this literature is not entirely aligned with our research objectives.
445	Khan B., 2021	Excluded	Book section or conference proceedings
446	Khan MM., 2022	Excluded	Book section or conference proceedings
447	Khanyile S., 2022	Excluded	Title lacks the keywords	The title does not contain ‘gis’ or ‘geogrphic’ or ‘urban’.
448	Kharebava N., 2024	Excluded	Title lacks the keywords	The title does not contain ‘gis’ or ‘geogrphic’ or ‘urban’.
449	Khodakarami L., 2024	Excluded	Research object not UGI
450	Khudhair GA., 2022	Excluded	Book section or conference proceedings
451	Kil SH., 2023	Excluded	Key terms missing and inconsistent with our objectives	After downloading the PDF file of this literature, the term “urban green infrastructure” could not be found in the main text. Moreover, the primary research content of this literature is not entirely aligned with our research objectives.
452	Kim C., 2022	Excluded	Abstract lacks the keywords	Articles do not meet the criteria: at least one of "gis" or "Geographic Information system" must be present in the title or abstract, and "green" must be present in the abstract.
453	Kim EJ., 2023	Excluded	Title lacks the keywords	The title does not contain ‘gis’ or ‘geogrphic’ or ‘urban’.
454	Kim H., 2021	Included
455	Kim J., 2021	Excluded	Title lacks the keywords	The title does not contain ‘gis’ or ‘geogrphic’ or ‘urban’.
456	Kim JH., 2021	Excluded	Abstract lacks the keywords	Articles do not meet the criteria: at least one of "gis" or "Geographic Information system" must be present in the title or abstract, and "green" must be present in the abstract.
457	Kim Y., 2023	Excluded	Title lacks the keywords	The title does not contain ‘gis’ or ‘geogrphic’ or ‘urban’.
458	Kimic K., 2022	Excluded	Book section or conference proceedings
459	Kinnunen A., 2022	Excluded	Book section or conference proceedings
460	Kinoshita T., 2024	Excluded	Title lacks the keywords	The title does not contain ‘gis’ or ‘geogrphic’ or ‘urban’.
461	Kirby MG., 2023	Excluded	Title lacks the keywords	The title does not contain ‘gis’ or ‘geogrphic’ or ‘urban’.
462	Klubov S., 2021	Excluded	Book section or conference proceedings
463	Kmail AB., 2020	Excluded	Key terms missing and inconsistent with our objectives	After downloading the PDF file of this literature, the term “urban green infrastructure” could not be found in the main text. Moreover, the primary research content of this literature is not entirely aligned with our research objectives.
464	Knox-Hayes J., 2023	Excluded	Title lacks the keywords	The title does not contain ‘gis’ or ‘geogrphic’ or ‘urban’.
465	Kocan N., 2020	Excluded	Key terms missing and inconsistent with our objectives	After downloading the PDF file of this literature, the term “urban green infrastructure” could not be found in the main text. Moreover, the primary research content of this literature is not entirely aligned with our research objectives.
466	Kocan N., 2021	Excluded	Research content unrelated to assessment
467	Koh YF., 2022	Excluded	Key terms missing and inconsistent with our objectives	After downloading the PDF file of this literature, the term “urban green infrastructure” could not be found in the main text. Moreover, the primary research content of this literature is not entirely aligned with our research objectives.
468	Kolasa-Więcek A., 2021	Excluded	Research content unrelated to assessment
469	Kolbina O., 2020	Excluded	Book section or conference proceedings
470	Kolcsár RA., 2022	Excluded	Key terms missing and inconsistent with our objectives	After downloading the PDF file of this literature, the term “urban green infrastructure” could not be found in the main text. Moreover, the primary research content of this literature is not entirely aligned with our research objectives.
471	Kolecka N., 2023	Excluded	Title lacks the keywords	The title does not contain ‘gis’ or ‘geogrphic’ or ‘urban’.
472	Koliotsis PTA., 2020	Excluded	Abstract lacks the keywords	Articles do not meet the criteria: at least one of "gis" or "Geographic Information system" must be present in the title or abstract, and "green" must be present in the abstract.
473	Kong XQ., 2021	Excluded	Abstract lacks the keywords	Articles do not meet the criteria: at least one of "gis" or "Geographic Information system" must be present in the title or abstract, and "green" must be present in the abstract.
474	Kopp J., 2021	Excluded	Title lacks the keywords	The title does not contain ‘gis’ or ‘geogrphic’ or ‘urban’.
475	Korah PI., 2024	Excluded	Title lacks the keywords	The title does not contain ‘gis’ or ‘geogrphic’ or ‘urban’.
476	Korah PI., 2024	Excluded	Title lacks the keywords	The title does not contain ‘gis’ or ‘geogrphic’ or ‘urban’.
477	Korgaonkar Y., 2021	Excluded	Title lacks the keywords	The title does not contain ‘gis’ or ‘geogrphic’ or ‘urban’.
478	Korpilo S., 2021	Excluded	Title lacks the keywords	The title does not contain ‘gis’ or ‘geogrphic’ or ‘urban’.
479	Korpilo S., 2022	Excluded	Research object not UGI
480	Korpilo S., 2023	Excluded	Inconsistent with our objectives	After downloading the PDF file of the paper and reading through it, it can be concluded that the main research objective of the paper is not to reveal the methods and data for GIS assessment or analysis of urban green infrastructure.
481	Kovács-Györi A., 2022	Excluded	Key terms missing and inconsistent with our objectives	After downloading the PDF file of this literature, the term “urban green infrastructure” could not be found in the main text. Moreover, the primary research content of this literature is not entirely aligned with our research objectives.
482	Krellenberg K., 2021	Excluded	Abstract lacks the keywords	Articles do not meet the criteria: at least one of "gis" or "Geographic Information system" must be present in the title or abstract, and "green" must be present in the abstract.
483	Krenz K., 2023	Excluded	Abstract lacks the keywords	Articles do not meet the criteria: at least one of "gis" or "Geographic Information system" must be present in the title or abstract, and "green" must be present in the abstract.
484	Kriehn E., 2023	Excluded	Title lacks the keywords	The title does not contain ‘gis’ or ‘geogrphic’ or ‘urban’.
485	Kruize H., 2020	Excluded	Title lacks the keywords	The title does not contain ‘gis’ or ‘geogrphic’ or ‘urban’.
486	Kryukov VA., 2020	Excluded	Full text not in English
487	Kryukov VA., 2022	Excluded	Full text not in English
488	Kryukov VA., 2023	Excluded	Book section or conference proceedings
489	Krzywnicka I., 2021	Excluded	Key terms missing and inconsistent with our objectives	After downloading the PDF file of this literature, the term “urban green infrastructure” could not be found in the main text. Moreover, the primary research content of this literature is not entirely aligned with our research objectives.
490	Kublitckii AO., 2021	Excluded	Book section or conference proceedings
491	Kukulska-Koziel A., 2024	Excluded	Title lacks the keywords	The title does not contain ‘gis’ or ‘geogrphic’ or ‘urban’.
492	Kumar A., 2022	Excluded	Book section or conference proceedings
493	Kumar D., 2021	Excluded	Abstract lacks the keywords	Articles do not meet the criteria: at least one of "gis" or "Geographic Information system" must be present in the title or abstract, and "green" must be present in the abstract.
494	Kurlovich DM., 2021	Excluded	Full text not in English
495	Kurniawan HB., 2023	Excluded	Title lacks the keywords	The title does not contain ‘gis’ or ‘geogrphic’ or ‘urban’.
496	Kurtz K., 2024	Excluded	Title lacks the keywords	The title does not contain ‘gis’ or ‘geogrphic’ or ‘urban’.
497	Kwon OH., 2021	Excluded	Abstract lacks the keywords	Articles do not meet the criteria: at least one of "gis" or "Geographic Information system" must be present in the title or abstract, and "green" must be present in the abstract.
498	La Rosa D., 2020	Excluded	Book section or conference proceedings
499	Labib SM., 2020	Excluded	Title lacks the keywords	The title does not contain ‘gis’ or ‘geogrphic’ or ‘urban’.
500	Labib SM., 2020	Excluded	Review Article
501	Labib SM., 2021	Excluded	Title lacks the keywords	The title does not contain ‘gis’ or ‘geogrphic’ or ‘urban’.
502	Labib SM., 2021	Excluded	Title lacks the keywords	The title does not contain ‘gis’ or ‘geogrphic’ or ‘urban’.
503	Lai KY., 2020	Excluded	Key terms missing and inconsistent with our objectives	After downloading the PDF file of this literature, the term “urban green infrastructure” could not be found in the main text. Moreover, the primary research content of this literature is not entirely aligned with our research objectives.
504	Lai S., 2020	Excluded	Title lacks the keywords	The title does not contain ‘gis’ or ‘geogrphic’ or ‘urban’.
505	Lak A., 2023	Excluded	Abstract lacks the keywords	Articles do not meet the criteria: at least one of "gis" or "Geographic Information system" must be present in the title or abstract, and "green" must be present in the abstract.
506	Lam TM., 2022	Excluded	Title lacks the keywords	The title does not contain ‘gis’ or ‘geogrphic’ or ‘urban’.
507	Lambarki R., 2022	Excluded	Book section or conference proceedings
508	Lampinen J., 2023	Excluded	Inconsistent with our objectives	After downloading the PDF file of the paper and reading through it, it can be concluded that the primary focus of this study is not to assess the existing urban green infrastructure.
509	Lan X., 2021	Excluded	Title lacks the keywords	The title does not contain ‘gis’ or ‘geogrphic’ or ‘urban’.
510	Lang QL., 2024	Excluded	Research object not UGI
511	Lanza K., 2021	Excluded	Title lacks the keywords	The title does not contain ‘gis’ or ‘geogrphic’ or ‘urban’.
512	Larkin A., 2021	Excluded	Research object not UGI
513	Łaszkiewicz E., 2020	Excluded	Research content unrelated to assessment
514	Łaszkiewicz E., 2020	Excluded	Title lacks the keywords	The title does not contain ‘gis’ or ‘geogrphic’ or ‘urban’.
515	Łaszkiewicz E., 2022	Excluded	Abstract lacks the keywords	Articles do not meet the criteria: at least one of "gis" or "Geographic Information system" must be present in the title or abstract, and "green" must be present in the abstract.
516	Latasa I., 2022	Excluded	Research content unrelated to assessment
517	Latasa I., 2023	Excluded	Research content unrelated to assessment
518	Le T., 2024	Excluded	Key terms missing and inconsistent with our objectives	After downloading the PDF file of this literature, the term “urban green infrastructure” could not be found in the main text. Moreover, the primary research content of this literature is not entirely aligned with our research objectives.
519	Le TP., 2023	Excluded	Abstract lacks the keywords	Articles do not meet the criteria: at least one of "gis" or "Geographic Information system" must be present in the title or abstract, and "green" must be present in the abstract.
520	Le Y., 2023	Excluded	Research content unrelated to assessment
521	leBrasseur R., 2022	Excluded	Research content unrelated to assessment
522	Lebrasseur R., 2022	Excluded	Title lacks the keywords	The title does not contain ‘gis’ or ‘geogrphic’ or ‘urban’.
523	Lebrasseur R., 2022	Excluded	Key terms missing and inconsistent with our objectives	After downloading the PDF file of this literature, the term “urban green infrastructure” could not be found in the main text. Moreover, the primary research content of this literature is not entirely aligned with our research objectives.
524	leBrasseur R., 2023	Excluded	Research content unrelated to assessment
525	Leclercq A., 2023	Excluded	Full text not in English
526	Ledda A., 2023	Excluded	Title lacks the keywords	The title does not contain ‘gis’ or ‘geogrphic’ or ‘urban’.
527	Lee D., 2021	Excluded	Title lacks the keywords	The title does not contain ‘gis’ or ‘geogrphic’ or ‘urban’.
528	Lee JH., 2021	Excluded	Title lacks the keywords	The title does not contain ‘gis’ or ‘geogrphic’ or ‘urban’.
529	Lee K., 2021	Excluded	Title lacks the keywords	The title does not contain ‘gis’ or ‘geogrphic’ or ‘urban’.
530	Lee K., 2022	Excluded	Title lacks the keywords	The title does not contain ‘gis’ or ‘geogrphic’ or ‘urban’.
531	Lee KS., 2022	Excluded	Title lacks the keywords	The title does not contain ‘gis’ or ‘geogrphic’ or ‘urban’.
532	Lee S., 2022	Excluded	Title lacks the keywords	The title does not contain ‘gis’ or ‘geogrphic’ or ‘urban’.
533	Lehto C., 2024	Excluded	Title lacks the keywords	The title does not contain ‘gis’ or ‘geogrphic’ or ‘urban’.
534	Lei Z., 2020	Excluded	Title lacks the keywords	The title does not contain ‘gis’ or ‘geogrphic’ or ‘urban’.
535	Lepoglavec K., 2023	Excluded	Abstract lacks the keywords	Articles do not meet the criteria: at least one of "gis" or "Geographic Information system" must be present in the title or abstract, and "green" must be present in the abstract.
536	Lestari AT., 2021	Excluded	Book section or conference proceedings
537	Letellier N., 2024	Excluded	Research object not UGI
538	Leulmi L., 2023	Excluded	Title lacks the keywords	The title does not contain ‘gis’ or ‘geogrphic’ or ‘urban’.
539	Li C., 2023	Excluded	Abstract lacks the keywords	Articles do not meet the criteria: at least one of "gis" or "Geographic Information system" must be present in the title or abstract, and "green" must be present in the abstract.
540	Li et al., 2020	Excluded	Full text not in English
541	Li JN., 2023	Excluded	Title lacks the keywords	The title does not contain ‘gis’ or ‘geogrphic’ or ‘urban’.
542	Li L., 2020	Excluded	Key terms missing and inconsistent with our objectives	After downloading the PDF file of this literature, the term “urban green infrastructure” was not found in the Introduction, Results and discussion. Moreover, the primary research content of this literature is not entirely aligned with our research objectives.
543	Li LQ., 2023	Excluded	Key terms missing and inconsistent with our objectives	After downloading the PDF file of this literature, the term “geographic Information System” could not be found in the main text. Moreover, the primary research content of this literature is not entirely aligned with our research objectives.
544	Li MS., 2023	Excluded	Abstract lacks the keywords	Articles do not meet the criteria: at least one of "gis" or "Geographic Information system" must be present in the title or abstract, and "green" must be present in the abstract.
545	Li Q., 2020	Excluded	Book section or conference proceedings
546	Li Q., 2021	Excluded	Abstract lacks the keywords	Articles do not meet the criteria: at least one of "gis" or "Geographic Information system" must be present in the title or abstract, and "green" must be present in the abstract.
547	Li S., 2021	Excluded	Title lacks the keywords	The title does not contain ‘gis’ or ‘geogrphic’ or ‘urban’.
548	Li S., 2021	Excluded	Title lacks the keywords	The title does not contain ‘gis’ or ‘geogrphic’ or ‘urban’.
549	Li T., 2024	Excluded	Abstract lacks the keywords	Articles do not meet the criteria: at least one of "gis" or "Geographic Information system" must be present in the title or abstract, and "green" must be present in the abstract.
550	Li X., 2023	Excluded	Abstract lacks the keywords	Articles do not meet the criteria: at least one of "gis" or "Geographic Information system" must be present in the title or abstract, and "green" must be present in the abstract.
551	Li X., 2024	Excluded	Title lacks the keywords	The title does not contain ‘gis’ or ‘geogrphic’ or ‘urban’.
552	Li XJ., 2021	Excluded	Abstract lacks the keywords	Articles do not meet the criteria: at least one of "gis" or "Geographic Information system" must be present in the title or abstract, and "green" must be present in the abstract.
553	Li XL., 2020	Excluded	Title lacks the keywords	The title does not contain ‘gis’ or ‘geogrphic’ or ‘urban’.
554	Li XX., 2022	Excluded	Research content unrelated to assessment
555	Li Y., 2020	Excluded	Title lacks the keywords	The title does not contain ‘gis’ or ‘geogrphic’ or ‘urban’.
556	Li Y., 2020	Excluded	Title lacks the keywords	The title does not contain ‘gis’ or ‘geogrphic’ or ‘urban’.
557	Li Y., 2023	Excluded	Research content unrelated to assessment
558	Li YM., 2022	Excluded	Title lacks the keywords	The title does not contain ‘gis’ or ‘geogrphic’ or ‘urban’.
559	Li Z., 2021	Excluded	Title lacks the keywords	The title does not contain ‘gis’ or ‘geogrphic’ or ‘urban’.
560	Li Z., 2023	Excluded	Abstract lacks the keywords	Articles do not meet the criteria: at least one of "gis" or "Geographic Information system" must be present in the title or abstract, and "green" must be present in the abstract.
561	Li, W., 2022	Excluded	Retracted articles
562	Liao W., 2021	Excluded	Research object not UGI
563	Lin JS., 2020	Excluded	Title lacks the keywords	The title does not contain ‘gis’ or ‘geogrphic’ or ‘urban’.
564	Lin JS., 2021	Excluded	Title lacks the keywords	The title does not contain ‘gis’ or ‘geogrphic’ or ‘urban’.
565	Lin JY., 2023	Excluded	Title lacks the keywords	The title does not contain ‘gis’ or ‘geogrphic’ or ‘urban’.
566	Lin SH., 2021	Excluded	Title lacks the keywords	The title does not contain ‘gis’ or ‘geogrphic’ or ‘urban’.
567	Liu DM., 2022	Excluded	Research content unrelated to assessment
568	Liu FL., 2023	Excluded	Title lacks the keywords	The title does not contain ‘gis’ or ‘geogrphic’ or ‘urban’.
569	Liu HQ., 2024	Excluded	Research object not UGI
570	Liu J., 2021	Excluded	Book section or conference proceedings
571	Liu J., 2024	Excluded	Title lacks the keywords	The title does not contain ‘gis’ or ‘geogrphic’ or ‘urban’.
572	Liu JH., 2020	Excluded	Key terms missing and inconsistent with our objectives	After downloading the PDF file of this literature, the term “urban green infrastructure” could not be found in the main text. Moreover, the primary research content of this literature is not entirely aligned with our research objectives.
573	Liu LM., 2022	Excluded	Research object not UGI
574	Liu M., 2022	Excluded	Research object not UGI
575	Liu M., 2023	Excluded	Abstract lacks the keywords	Articles do not meet the criteria: at least one of "gis" or "Geographic Information system" must be present in the title or abstract, and "green" must be present in the abstract.
576	Liu R., 2021	Excluded	Title lacks the keywords	The title does not contain ‘gis’ or ‘geogrphic’ or ‘urban’.
577	Liu W., 2022	Excluded	Title lacks the keywords	The title does not contain ‘gis’ or ‘geogrphic’ or ‘urban’.
578	Liu W., 2023	Excluded	Abstract lacks the keywords	Articles do not meet the criteria: at least one of "gis" or "Geographic Information system" must be present in the title or abstract, and "green" must be present in the abstract.
579	Liu WL., 2022	Excluded	Title lacks the keywords	The title does not contain ‘gis’ or ‘geogrphic’ or ‘urban’.
580	Liu Y., 2023	Excluded	Research content unrelated to assessment
581	Liu Y., 2023	Excluded	Research content unrelated to assessment
582	Liu Y., 2024	Excluded	Research content unrelated to assessment
583	Liu YJ., 2024	Excluded	Research content unrelated to assessment
584	Liu ZP., 2024	Excluded	Abstract lacks the keywords	Articles do not meet the criteria: at least one of "gis" or "Geographic Information system" must be present in the title or abstract, and "green" must be present in the abstract.
585	Loi DT., 2022	Excluded	Key terms missing and inconsistent with our objectives	After downloading the PDF file of this literature, the term “urban green infrastructure” could not be found in the main text. Moreover, the primary research content of this literature is not entirely aligned with our research objectives.
586	Lomer ARB., 2023	Excluded	Title lacks the keywords	The title does not contain ‘gis’ or ‘geogrphic’ or ‘urban’.
587	Louis-Lucas T., 2021	Excluded	Title lacks the keywords	The title does not contain ‘gis’ or ‘geogrphic’ or ‘urban’.
588	Lourdes KT., 2024	Excluded	Title lacks the keywords	The title does not contain ‘gis’ or ‘geogrphic’ or ‘urban’.
589	Lozano-Ramírez NE., 2023	Excluded	Title lacks the keywords	The title does not contain ‘gis’ or ‘geogrphic’ or ‘urban’.
590	Lu Y., 2021	Excluded	Research content unrelated to assessment
591	Lu Y., 2022	Excluded	Research object not UGI
592	Lu ZJ., 2022	Excluded	Research object not UGI
593	Lucertini G., 2021	Excluded	Abstract lacks the keywords	Articles do not meet the criteria: at least one of "gis" or "Geographic Information system" must be present in the title or abstract, and "green" must be present in the abstract.
594	Lund E., 2024	Excluded	Title lacks the keywords	The title does not contain ‘gis’ or ‘geogrphic’ or ‘urban’.
595	Luo QY., 2022	Excluded	Abstract lacks the keywords	Articles do not meet the criteria: at least one of "gis" or "Geographic Information system" must be present in the title or abstract, and "green" must be present in the abstract.
596	Luo YR., 2023	Excluded	Abstract lacks the keywords	Articles do not meet the criteria: at least one of "gis" or "Geographic Information system" must be present in the title or abstract, and "green" must be present in the abstract.
597	Lv L., 2022	Excluded	Abstract lacks the keywords	Articles do not meet the criteria: at least one of "gis" or "Geographic Information system" must be present in the title or abstract, and "green" must be present in the abstract.
598	Lynch AJ., 2021	Excluded	Research object not UGI
599	Lynch AJ., 2022	Excluded	Key terms missing and inconsistent with our objectives	After downloading the PDF file of this literature, the term “urban green infrastructure” could not be found in the main text. Moreover, the primary research content of this literature is not entirely aligned with our research objectives.
600	Ma Y., 2022	Excluded	Key terms missing and inconsistent with our objectives	After downloading the PDF file of this literature, the term “urban green infrastructure” could not be found in the main text. Moreover, the primary research content of this literature is not entirely aligned with our research objectives.
601	Macdonald L., 2023	Excluded	Title lacks the keywords	The title does not contain ‘gis’ or ‘geogrphic’ or ‘urban’.
602	Machado LD., 2022	Excluded	Title lacks the keywords	The title does not contain ‘gis’ or ‘geogrphic’ or ‘urban’.
603	MacKinnon M., 2023	Excluded	Research content unrelated to assessment
604	Maggiotto G., 2022	Excluded	Title lacks the keywords	The title does not contain ‘gis’ or ‘geogrphic’ or ‘urban’.
605	Maghrabi A., 2021	Excluded	Title lacks the keywords	The title does not contain ‘gis’ or ‘geogrphic’ or ‘urban’.
606	Magrinyà F., 2023	Excluded	Title lacks the keywords	The title does not contain ‘gis’ or ‘geogrphic’ or ‘urban’.
607	Mahajan S., 2024	Excluded	Abstract lacks the keywords	Articles do not meet the criteria: at least one of "gis" or "Geographic Information system" must be present in the title or abstract, and "green" must be present in the abstract.
608	Mahat A., 2024	Excluded	Title lacks the keywords	The title does not contain ‘gis’ or ‘geogrphic’ or ‘urban’.
609	Mahmoudzadeh H., 2022	Excluded	Key terms missing and inconsistent with our objectives	After downloading the PDF file of this literature, the term “urban green infrastructure” could not be found in the main text. Moreover, the primary research content of this literature is not entirely aligned with our research objectives.
610	Malah A., 2022	Excluded	Book section or conference proceedings
611	Malakootian M., 2022	Excluded	Title lacks the keywords	The title does not contain ‘gis’ or ‘geogrphic’ or ‘urban’.
612	Maliari M., 2021	Excluded	Book section or conference proceedings
613	Manchado C., 2021	Excluded	Research content unrelated to assessment
614	Mansour S., 2022	Excluded	Research object not UGI
615	Manu CL., 2020	Excluded	Book section or conference proceedings
616	Mao D., 2020	Excluded	Research object not UGI
617	Mao KA., 2023	Excluded	Title lacks the keywords	The title does not contain ‘gis’ or ‘geogrphic’ or ‘urban’.
618	Mao QZ., 2020	Excluded	Abstract lacks the keywords	Articles do not meet the criteria: at least one of "gis" or "Geographic Information system" must be present in the title or abstract, and "green" must be present in the abstract.
619	Mao Y., 2024	Excluded	Key terms missing and inconsistent with our objectives	After downloading the PDF file of this literature, the term “urban green infrastructure” could not be found in the main text. Moreover, the primary research content of this literature is not entirely aligned with our research objectives.
620	Marek L., 2021	Excluded	Title lacks the keywords	The title does not contain ‘gis’ or ‘geogrphic’ or ‘urban’.
621	Margaritis E., 2022	Excluded	Book section or conference proceedings
622	Marino D., 2023	Excluded	Title lacks the keywords	The title does not contain ‘gis’ or ‘geogrphic’ or ‘urban’.
623	Mark Noordzij J., 2020	Excluded	Title lacks the keywords	The title does not contain ‘gis’ or ‘geogrphic’ or ‘urban’.
624	Marquet O., 2022	Excluded	Title lacks the keywords	The title does not contain ‘gis’ or ‘geogrphic’ or ‘urban’.
625	Martin R., 2023	Excluded	Title lacks the keywords	The title does not contain ‘gis’ or ‘geogrphic’ or ‘urban’.
626	Martínez JLC., 2020	Excluded	Title lacks the keywords	The title does not contain ‘gis’ or ‘geogrphic’ or ‘urban’.
627	Matasov V., 2023	Excluded	Book section or conference proceedings
628	Matsa M., 2021	Excluded	Key terms missing and inconsistent with our objectives	After downloading the PDF file of this literature, the term “urban green infrastructure” could not be found in the main text. Moreover, the primary research content of this literature is not entirely aligned with our research objectives.
629	Matsa M., 2022	Excluded	Key terms missing and inconsistent with our objectives	After downloading the PDF file of this literature, the term “urban green infrastructure” could not be found in the main text. Moreover, the primary research content of this literature is not entirely aligned with our research objectives.
630	Mattijssen TJM., 2024	Excluded	Research object not UGI
631	Mattisson K., 2022	Excluded	Abstract lacks the keywords	Articles do not meet the criteria: at least one of "gis" or "Geographic Information system" must be present in the title or abstract, and "green" must be present in the abstract.
632	Mattisson K., 2023	Excluded	Key terms missing and inconsistent with our objectives	After downloading the PDF file of this literature, the term “urban green infrastructure” could not be found in the main text. Moreover, the primary research content of this literature is not entirely aligned with our research objectives.
633	Maulana S., 2022	Excluded	Key terms missing and inconsistent with our objectives	After downloading the PDF file of this literature, the term “urban green infrastructure” could not be found in the main text. Moreover, the primary research content of this literature is not entirely aligned with our research objectives.
634	Maurer M., 2023	Excluded	Title lacks the keywords	The title does not contain ‘gis’ or ‘geogrphic’ or ‘urban’.
635	Mayne SL., 2023	Excluded	Title lacks the keywords	The title does not contain ‘gis’ or ‘geogrphic’ or ‘urban’.
636	Mazhitova GZ., 2023	Excluded	Full text not in English
637	Mazi AN., 2021	Excluded	Research content unrelated to assessment
638	Mazumdar S., 2020	Excluded	Title lacks the keywords	The title does not contain ‘gis’ or ‘geogrphic’ or ‘urban’.
639	McCarty D., 2021	Excluded	Research object not UGI
640	McEwan K., 2020	Excluded	Abstract lacks the keywords	Articles do not meet the criteria: at least one of "gis" or "Geographic Information system" must be present in the title or abstract, and "green" must be present in the abstract.
641	McGrath H., 2024	Excluded	Abstract lacks the keywords	Articles do not meet the criteria: at least one of "gis" or "Geographic Information system" must be present in the title or abstract, and "green" must be present in the abstract.
642	McKenzie T., 2021	Excluded	Book section or conference proceedings
643	Mehta T., 2023	Excluded	Book section or conference proceedings
644	Menconi M., 2023	Excluded	Research content unrelated to assessment
645	Menconi ME., 2021	Excluded	Key terms missing and inconsistent with our objectives	After downloading the PDF file of this literature, the term “urban green infrastructure” was not found in the Abstract, Materials and Methods, Results, Conclusions. Moreover, the primary research content of this literature is not entirely aligned with our research objectives.
646	Menconi ME., 2023	Excluded	Title lacks the keywords	The title does not contain ‘gis’ or ‘geogrphic’ or ‘urban’.
647	Menconi ME., 2024	Excluded	Research object not UGI
648	Meng R., 2022	Excluded	Title lacks the keywords	The title does not contain ‘gis’ or ‘geogrphic’ or ‘urban’.
649	Meshkini A., 2021	Excluded	Title lacks the keywords	The title does not contain ‘gis’ or ‘geogrphic’ or ‘urban’.
650	Meyer C., 2024	Excluded	Title lacks the keywords	The title does not contain ‘gis’ or ‘geogrphic’ or ‘urban’.
651	Mikkili S., 2021	Excluded	Research object not UGI
652	Miller EB., 2022	Excluded	Research content unrelated to assessment
653	Milošević R., 2023	Excluded	Book section or conference proceedings
654	Minor E., 2023	Excluded	Title lacks the keywords	The title does not contain ‘gis’ or ‘geogrphic’ or ‘urban’.
655	Mironova E.E., 2021	Included
656	Miroshnyk N., 2022	Excluded	Title lacks the keywords	The title does not contain ‘gis’ or ‘geogrphic’ or ‘urban’.
657	Misbari S., 2024	Excluded	Research content unrelated to assessment
658	Misra AK., 2022	Excluded	Book section or conference proceedings
659	Mitropoulos L., 2023	Excluded	Key terms missing and inconsistent with our objectives	After downloading the PDF file of this literature, the term “urban green infrastructure” could not be found in the main text. Moreover, the primary research content of this literature is not entirely aligned with our research objectives.
660	Mittermüller J., 2021	Excluded	Inconsistent with our objectives	After downloading the PDF file of the paper and reading through it, it can be concluded that the main research objective of the paper is not to reveal the methods and data for GIS assessment or analysis of urban green infrastructure.
661	Mobarak B., 2022	Included
662	Mobaraki O., 2023	Excluded	Title lacks the keywords	The title does not contain ‘gis’ or ‘geogrphic’ or ‘urban’.
663	Mohamad Selamat IA., 2023	Excluded	Review Article
664	Mohamad Selamat IA., 2024	Excluded	Book section or conference proceedings
665	Mohamed A., 2021	Excluded	Title lacks the keywords	The title does not contain ‘gis’ or ‘geogrphic’ or ‘urban’.
666	Mohammed A., 2023	Excluded	Key terms missing and inconsistent with our objectives	After downloading the PDF file of this literature, the term “geographic Information System” could not be found in the main text. Moreover, the primary research content of this literature is not entirely aligned with our research objectives.
667	Mohammed S.S., 2023	Included
668	Mohsen RA., 2022	Excluded	Title lacks the keywords	The title does not contain ‘gis’ or ‘geogrphic’ or ‘urban’.
669	Moisa MB., 2023	Excluded	Key terms missing and inconsistent with our objectives	After downloading the PDF file of this literature, the term “urban green infrastructure” was not found in the Abstract, Methods and materials, Conclusion. Moreover, the primary research content of this literature is not entirely aligned with our research objectives.
670	Mojiol AR., 2022	Excluded	Book section or conference proceedings
671	Mondal C., 2024	Excluded	Book section or conference proceedings
672	Moniruzzaman M., 2021	Excluded	Abstract lacks the keywords	Articles do not meet the criteria: at least one of "gis" or "Geographic Information system" must be present in the title or abstract, and "green" must be present in the abstract.
673	Moos N., 2022	Excluded	Title lacks the keywords	The title does not contain ‘gis’ or ‘geogrphic’ or ‘urban’.
674	Moran D., 2020	Excluded	Title lacks the keywords	The title does not contain ‘gis’ or ‘geogrphic’ or ‘urban’.
675	Moran D., 2022	Excluded	Title lacks the keywords	The title does not contain ‘gis’ or ‘geogrphic’ or ‘urban’.
676	More N., 2020	Excluded	Abstract lacks the keywords	Articles do not meet the criteria: at least one of "gis" or "Geographic Information system" must be present in the title or abstract, and "green" must be present in the abstract.
677	Moreno R., 2020	Excluded	Key terms missing and inconsistent with our objectives	After downloading the PDF file of this literature, the term “urban green infrastructure” could not be found in the main text. Moreover, the primary research content of this literature is not entirely aligned with our research objectives.
678	Morozova GY., 2020	Excluded	Full text not in English
679	Motlagh SHB., 2023	Excluded	Title lacks the keywords	The title does not contain ‘gis’ or ‘geogrphic’ or ‘urban’.
680	Motomura M., 2024	Excluded	Abstract lacks the keywords	Articles do not meet the criteria: at least one of "gis" or "Geographic Information system" must be present in the title or abstract, and "green" must be present in the abstract.
681	Mouratidis K., 2022	Excluded	Research object not UGI
682	Mu B., 2020	Excluded	Research content unrelated to assessment
683	Mu B., 2021	Excluded	Title lacks the keywords	The title does not contain ‘gis’ or ‘geogrphic’ or ‘urban’.
684	Mugume SN., 2023	Excluded	Book section or conference proceedings
685	Muhamad Nor AN., 2020	Excluded	Book section or conference proceedings
686	Mundher R., 2022	Excluded	Review Article
687	Murphy LF., 2022	Excluded	Title lacks the keywords	The title does not contain ‘gis’ or ‘geogrphic’ or ‘urban’.
688	Mutani G., 2020	Excluded	Abstract lacks the keywords	Articles do not meet the criteria: at least one of "gis" or "Geographic Information system" must be present in the title or abstract, and "green" must be present in the abstract.
689	Mutani G., 2021	Excluded	Key terms missing and inconsistent with our objectives	After downloading the PDF file of this literature, the term “urban green infrastructure” could not be found in the main text. Moreover, the primary research content of this literature is not entirely aligned with our research objectives.
690	Naber E., 2022	Excluded	Key terms missing and inconsistent with our objectives	After downloading the PDF file of this literature, the term “urban green infrastructure” was not found in the Materials and Methods, Results and Conclusions. Moreover, the primary research content of this literature is not entirely aligned with our research objectives.
691	Naji FK., 2020	Excluded	Research object not UGI
692	Najm AN., 2023	Excluded	Book section or conference proceedings
693	Nakamura F., 2020	Excluded	Book section or conference proceedings
694	Nakano Y., 2020	Excluded	Book section or conference proceedings
695	Namwinbown T., 2024	Excluded	Title lacks the keywords	The title does not contain ‘gis’ or ‘geogrphic’ or ‘urban’.
696	Napieralski JA., 2023	Excluded	Book section or conference proceedings
697	Nastran M., 2020	Excluded	Title lacks the keywords	The title does not contain ‘gis’ or ‘geogrphic’ or ‘urban’.
698	Navas CMT., 2021	Excluded	Title lacks the keywords	The title does not contain ‘gis’ or ‘geogrphic’ or ‘urban’.
699	Nawar N., 2022	Excluded	Key terms missing and inconsistent with our objectives	After downloading the PDF file of this literature, the term “urban green infrastructure” could not be found in the main text. Moreover, the primary research content of this literature is not entirely aligned with our research objectives.
700	Nazmfar H., 2020	Excluded	Abstract lacks the keywords	Articles do not meet the criteria: at least one of "gis" or "Geographic Information system" must be present in the title or abstract, and "green" must be present in the abstract.
701	Nelson JR., 2024	Excluded	Title lacks the keywords	The title does not contain ‘gis’ or ‘geogrphic’ or ‘urban’.
702	Newell JP., 2022	Excluded	Research object not UGI
703	Ngalo N., 2023	Excluded	Title lacks the keywords	The title does not contain ‘gis’ or ‘geogrphic’ or ‘urban’.
704	Nguyen KA., 2021	Excluded	Key terms missing and inconsistent with our objectives	After downloading the PDF file of this literature, the term “urban green infrastructure” could not be found in the main text. Moreover, the primary research content of this literature is not entirely aligned with our research objectives.
705	Nguyen VN., 2021	Excluded	Book section or conference proceedings
706	Nichani V., 2021	Excluded	Title lacks the keywords	The title does not contain ‘gis’ or ‘geogrphic’ or ‘urban’.
707	Nie, 2024	Excluded	Full text not in English
708	Nieuwenhuijsen MJ., 2022	Excluded	Title lacks the keywords	The title does not contain ‘gis’ or ‘geogrphic’ or ‘urban’.
709	Nigg C., 2022	Excluded	Title lacks the keywords	The title does not contain ‘gis’ or ‘geogrphic’ or ‘urban’.
710	Nirwana HD., 2024	Excluded	Title lacks the keywords	The title does not contain ‘gis’ or ‘geogrphic’ or ‘urban’.
711	Nor ANM., 2022	Excluded	Book section or conference proceedings
712	Nor ANM., 2022	Excluded	Book section or conference proceedings
713	Nordh H., 2024	Excluded	Title lacks the keywords	The title does not contain ‘gis’ or ‘geogrphic’ or ‘urban’.
714	Noszczyk T., 2022	Excluded	Research content unrelated to assessment
715	Noszczyk T., 2023	Excluded	Title lacks the keywords	The title does not contain ‘gis’ or ‘geogrphic’ or ‘urban’.
716	Nouri ZS., 2021	Excluded	Research content unrelated to assessment
717	Novaes C., 2023	Excluded	Key terms missing and inconsistent with our objectives	After downloading the PDF file of this literature, the term “urban green infrastructure” could not be found in the main text. Moreover, the primary research content of this literature is not entirely aligned with our research objectives.
718	Novalia I., 2022	Excluded	Book section or conference proceedings
719	Nowak MJ., 2023	Excluded	Title lacks the keywords	The title does not contain ‘gis’ or ‘geogrphic’ or ‘urban’.
720	Nugraha AL., 2023	Excluded	Book section or conference proceedings
721	Ogochukwu CG., 2022	Excluded	Title lacks the keywords	The title does not contain ‘gis’ or ‘geogrphic’ or ‘urban’.
722	Ohlmeyer K., 2022	Excluded	Abstract lacks the keywords	Articles do not meet the criteria: at least one of "gis" or "Geographic Information system" must be present in the title or abstract, and "green" must be present in the abstract.
723	Oliveira DM., 2020	Excluded	Abstract lacks the keywords	Articles do not meet the criteria: at least one of "gis" or "Geographic Information system" must be present in the title or abstract, and "green" must be present in the abstract.
724	Oliverio M., 2024	Excluded	Book section or conference proceedings
725	Olusoga OO., 2024	Excluded	Title lacks the keywords	The title does not contain ‘gis’ or ‘geogrphic’ or ‘urban’.
726	Omollo W., 2023	Excluded	Key terms missing and inconsistent with our objectives	After downloading the PDF file of this literature, the term “urban green infrastructure” could not be found in the main text. Moreover, the primary research content of this literature is not entirely aligned with our research objectives.
727	Oosterbroek B., 2023	Excluded	Key terms missing and inconsistent with our objectives	After downloading the PDF file of this literature, the term “urban green infrastructure” could not be found in the main text. Moreover, the primary research content of this literature is not entirely aligned with our research objectives.
728	Oosterbroek B., 2024	Excluded	Abstract lacks the keywords	Articles do not meet the criteria: at least one of "gis" or "Geographic Information system" must be present in the title or abstract, and "green" must be present in the abstract.
729	Orlikowska EH., 2020	Excluded	Title lacks the keywords	The title does not contain ‘gis’ or ‘geogrphic’ or ‘urban’.
730	Ormukov C., 2023	Excluded	Research object not UGI
731	Ortega Sandoval AD., 2023	Excluded	Abstract lacks the keywords	Articles do not meet the criteria: at least one of "gis" or "Geographic Information system" must be present in the title or abstract, and "green" must be present in the abstract.
732	Ospangaliyev A., 2022	Excluded	Key terms missing and inconsistent with our objectives	After downloading the PDF file of this literature, the term “urban green infrastructure” could not be found in the main text. Moreover, the primary research content of this literature is not entirely aligned with our research objectives.
733	Ospangaliyev A., 2023	Excluded	Title lacks the keywords	The title does not contain ‘gis’ or ‘geogrphic’ or ‘urban’.
734	Osseni A.A., 2023	Included
735	Osuide EE., 2022	Excluded	Research object not UGI
736	Owusu C., 2022	Excluded	Title lacks the keywords	The title does not contain ‘gis’ or ‘geogrphic’ or ‘urban’.
737	Owusu RO., 2024	Excluded	Key terms missing and inconsistent with our objectives	After downloading the PDF file of this literature, the term “urban green infrastructure” could not be found in the main text. Moreover, the primary research content of this literature is not entirely aligned with our research objectives.
738	Oyama Y., 2024	Excluded	Title lacks the keywords	The title does not contain ‘gis’ or ‘geogrphic’ or ‘urban’.
739	P A., 2024	Excluded	Research object not UGI
740	Pacetti T., 2022	Excluded	Abstract lacks the keywords	Articles do not meet the criteria: at least one of "gis" or "Geographic Information system" must be present in the title or abstract, and "green" must be present in the abstract.
741	Paciência I., 2021	Excluded	Title lacks the keywords	The title does not contain ‘gis’ or ‘geogrphic’ or ‘urban’.
742	Padon A., 2020	Excluded	Book section or conference proceedings
743	Palazzo E., 2022	Excluded	Abstract lacks the keywords	Articles do not meet the criteria: at least one of "gis" or "Geographic Information system" must be present in the title or abstract, and "green" must be present in the abstract.
744	Pallathadka A., 2022	Excluded	Key terms missing and inconsistent with our objectives	After downloading the PDF file of this literature, the term “urban green infrastructure” could not be found in the main text. Moreover, the primary research content of this literature is not entirely aligned with our research objectives.
745	Pallathadka AK., 2021	Excluded	Title lacks the keywords	The title does not contain ‘gis’ or ‘geogrphic’ or ‘urban’.
746	Pan X., 2022	Excluded	Research content unrelated to assessment
747	Pan Z., 2024	Excluded	Abstract lacks the keywords	Articles do not meet the criteria: at least one of "gis" or "Geographic Information system" must be present in the title or abstract, and "green" must be present in the abstract.
748	Parizi SM., 2022	Excluded	Research object not UGI
749	Park JW., 2021	Excluded	Research object not UGI
750	Park Y., 2020	Excluded	Title lacks the keywords	The title does not contain ‘gis’ or ‘geogrphic’ or ‘urban’.
751	Park YS., 2021	Excluded	Review Article
752	Parveen MT., 2022	Excluded	Key terms missing and inconsistent with our objectives	After downloading the PDF file of this literature, the term “urban green infrastructure” could not be found in the main text. Moreover, the primary research content of this literature is not entirely aligned with our research objectives.
753	Pati A., 2022	Excluded	Research object not UGI
754	Pecero-Casimiro R., 2020	Excluded	Key terms missing and inconsistent with our objectives	After downloading the PDF file of this literature, the term “urban green infrastructure” could not be found in the main text. Moreover, the primary research content of this literature is not entirely aligned with our research objectives.
755	Pei XR., 2022	Excluded	Abstract lacks the keywords	Articles do not meet the criteria: at least one of "gis" or "Geographic Information system" must be present in the title or abstract, and "green" must be present in the abstract.
756	Peixi X., 2023	Excluded	Book section or conference proceedings
757	Pelgrims I., 2021	Excluded	Research object not UGI
758	Pelorosso R., 2021	Excluded	Book section or conference proceedings
759	Peng YF., 2022	Excluded	Title lacks the keywords	The title does not contain ‘gis’ or ‘geogrphic’ or ‘urban’.
760	Perchoux C., 2023	Excluded	Title lacks the keywords	The title does not contain ‘gis’ or ‘geogrphic’ or ‘urban’.
761	Pereira C., 2024	Excluded	Key terms missing and inconsistent with our objectives	After downloading the PDF file of this literature, the term “geographic Information System” could not be found in the main text. Moreover, the primary research content of this literature is not entirely aligned with our research objectives.
762	Peroni F., 2020	Excluded	Research object not UGI
763	Perovic Z., 2023	Excluded	Title lacks the keywords	The title does not contain ‘gis’ or ‘geogrphic’ or ‘urban’.
764	Phillips A., 2021	Excluded	Abstract lacks the keywords	Articles do not meet the criteria: at least one of "gis" or "Geographic Information system" must be present in the title or abstract, and "green" must be present in the abstract.
765	Phillips A., 2023	Excluded	Research content unrelated to assessment
766	Picone N., 2024	Excluded	Title lacks the keywords	The title does not contain ‘gis’ or ‘geogrphic’ or ‘urban’.
767	Pilua A., 2022	Excluded	Abstract lacks the keywords	Articles do not meet the criteria: at least one of "gis" or "Geographic Information system" must be present in the title or abstract, and "green" must be present in the abstract.
768	Pindral S., 2022	Excluded	Abstract lacks the keywords	Articles do not meet the criteria: at least one of "gis" or "Geographic Information system" must be present in the title or abstract, and "green" must be present in the abstract.
769	Pinto VD., 2020	Excluded	Title lacks the keywords	The title does not contain ‘gis’ or ‘geogrphic’ or ‘urban’.
770	Platz M., 2020	Excluded	Title lacks the keywords	The title does not contain ‘gis’ or ‘geogrphic’ or ‘urban’.
771	Pochaievets O., 2023	Excluded	Book section or conference proceedings
772	Pokrývková J., 2021	Excluded	Abstract lacks the keywords	Articles do not meet the criteria: at least one of "gis" or "Geographic Information system" must be present in the title or abstract, and "green" must be present in the abstract.
773	Pons V., 2023	Excluded	Review Article
774	Pontin FL., 2022	Excluded	Review Article
775	PortoCarreiro P., 2021	Excluded	Book section or conference proceedings
776	Portoghesi L., 2022	Excluded	Research content unrelated to assessment
777	Poudel S., 2022	Excluded	Book section or conference proceedings
778	Pouya S., 2022	Included
779	Pradana A., 2021	Excluded	Book section or conference proceedings
780	Preston PD., 2023	Excluded	Title lacks the keywords	The title does not contain ‘gis’ or ‘geogrphic’ or ‘urban’.
781	Price A., 2023	Excluded	Title lacks the keywords	The title does not contain ‘gis’ or ‘geogrphic’ or ‘urban’.
782	Pristeri G., 2021	Excluded	Key terms missing and inconsistent with our objectives	After downloading the PDF file of this literature, the term “urban green infrastructure” could not be found in the main text. Moreover, the primary research content of this literature is not entirely aligned with our research objectives.
783	Prybutok S., 2021	Excluded	Title lacks the keywords	The title does not contain ‘gis’ or ‘geogrphic’ or ‘urban’.
784	Pugliese F., 2022	Excluded	Research object not UGI
785	Puhakka S., 2020	Excluded	Title lacks the keywords	The title does not contain ‘gis’ or ‘geogrphic’ or ‘urban’.
786	Purves RS., 2023	Excluded	Title lacks the keywords	The title does not contain ‘gis’ or ‘geogrphic’ or ‘urban’.
787	Purwohandoyo J., 2023	Excluded	Title lacks the keywords	The title does not contain ‘gis’ or ‘geogrphic’ or ‘urban’.
788	Puttinaovarat S., 2022	Excluded	Research content unrelated to assessment
789	Qian Y., 2021	Excluded	Abstract lacks the keywords	Articles do not meet the criteria: at least one of "gis" or "Geographic Information system" must be present in the title or abstract, and "green" must be present in the abstract.
790	Qu et al., 2023	Excluded	Full text not in English
791	Quagliolo C., 2023	Excluded	Title lacks the keywords	The title does not contain ‘gis’ or ‘geogrphic’ or ‘urban’.
792	Raaschou-Nielsen O., 2022	Excluded	Title lacks the keywords	The title does not contain ‘gis’ or ‘geogrphic’ or ‘urban’.
793	Rachid L., 2024	Included
794	Rahman MM., 2021	Excluded	Title lacks the keywords	The title does not contain ‘gis’ or ‘geogrphic’ or ‘urban’.
795	Rahmani N., 2023	Excluded	Research object not UGI
796	Rahmy WA., 2021	Excluded	Title lacks the keywords	The title does not contain ‘gis’ or ‘geogrphic’ or ‘urban’.
797	Rahnama MR., 2021	Excluded	Title lacks the keywords	The title does not contain ‘gis’ or ‘geogrphic’ or ‘urban’.
798	Rakowska SB., 2023	Excluded	Title lacks the keywords	The title does not contain ‘gis’ or ‘geogrphic’ or ‘urban’.
799	Ramandhani K., 2020	Excluded	Book section or conference proceedings
800	Rambhia M., 2022	Excluded	Book section or conference proceedings
801	Ramirez Aranda N., 2024	Excluded	Title lacks the keywords	The title does not contain ‘gis’ or ‘geogrphic’ or ‘urban’.
802	Ramírez-Juidías E., 2022	Excluded	Key terms missing and inconsistent with our objectives	After downloading the PDF file of this literature, the term “urban green infrastructure” could not be found in the main text. Moreover, the primary research content of this literature is not entirely aligned with our research objectives.
803	Ravichandran V., 2023	Excluded	Title lacks the keywords	The title does not contain ‘gis’ or ‘geogrphic’ or ‘urban’.
804	Raza A., 2023	Excluded	Title lacks the keywords	The title does not contain ‘gis’ or ‘geogrphic’ or ‘urban’.
805	Raza T., 2021	Excluded	Book section or conference proceedings
806	Reckner M., 2023	Excluded	Title lacks the keywords	The title does not contain ‘gis’ or ‘geogrphic’ or ‘urban’.
807	Rehman A., 2023	Excluded	Abstract lacks the keywords	Articles do not meet the criteria: at least one of "gis" or "Geographic Information system" must be present in the title or abstract, and "green" must be present in the abstract.
808	Rehnuma M., 2020	Excluded	Book section or conference proceedings
809	Reichert M., 2020	Excluded	Title lacks the keywords	The title does not contain ‘gis’ or ‘geogrphic’ or ‘urban’.
810	Ren Q., 2023	Excluded	Title lacks the keywords	The title does not contain ‘gis’ or ‘geogrphic’ or ‘urban’.
811	Repetskaya AI., 2020	Excluded	Book section or conference proceedings
812	Resler ML., 2023	Excluded	Abstract lacks the keywords	Articles do not meet the criteria: at least one of "gis" or "Geographic Information system" must be present in the title or abstract, and "green" must be present in the abstract.
813	Rezaei T., 2024	Excluded	Abstract lacks the keywords	Articles do not meet the criteria: at least one of "gis" or "Geographic Information system" must be present in the title or abstract, and "green" must be present in the abstract.
814	Rezvani SMHS., 2023	Excluded	Review Article
815	Rico RM., 2022	Excluded	Full text not in English
816	Rigolon A., 2021	Excluded	Abstract lacks the keywords	Articles do not meet the criteria: at least one of "gis" or "Geographic Information system" must be present in the title or abstract, and "green" must be present in the abstract.
817	Riu AS., 2021	Excluded	Research object not UGI
818	Rizki AR., 2024	Excluded	Research content unrelated to assessment
819	Robillard A., 2023	Excluded	Title lacks the keywords	The title does not contain ‘gis’ or ‘geogrphic’ or ‘urban’.
820	Robinson JM., 2020	Excluded	Research object not UGI
821	Robinson JM., 2021	Excluded	Title lacks the keywords	The title does not contain ‘gis’ or ‘geogrphic’ or ‘urban’.
822	Rocha AD., 2022	Excluded	Abstract lacks the keywords	Articles do not meet the criteria: at least one of "gis" or "Geographic Information system" must be present in the title or abstract, and "green" must be present in the abstract.
823	Rodrigues BN., 2023	Excluded	Title lacks the keywords	The title does not contain ‘gis’ or ‘geogrphic’ or ‘urban’.
824	Rodrigues Ferreira Barbosa V., 2024	Excluded	Title lacks the keywords	The title does not contain ‘gis’ or ‘geogrphic’ or ‘urban’.
825	Rodrigues GC., 2021	Excluded	Full text not in English
826	Rodríguez-Espinosa V.M., 2020	Included
827	Roghani B., 2024	Excluded	Title lacks the keywords	The title does not contain ‘gis’ or ‘geogrphic’ or ‘urban’.
828	Rolf W., 2020	Excluded	Title lacks the keywords	The title does not contain ‘gis’ or ‘geogrphic’ or ‘urban’.
829	Rosa DWB., 2020	Excluded	Research object not UGI
830	Rostang O., 2021	Excluded	Key terms missing and inconsistent with our objectives	After downloading the PDF file of this literature, the term “urban green infrastructure” was not found in the Introduction, Materials and Methods, Results, Discussion, and Conclusion. Moreover, the primary research content of this literature is not entirely aligned with our research objectives.
831	Rudiastuti AW., 2020	Excluded	Book section or conference proceedings
832	Russo-Petrick K., 2023	Excluded	Title lacks the keywords	The title does not contain ‘gis’ or ‘geogrphic’ or ‘urban’.
833	Rybarczyk G., 2023	Excluded	Title lacks the keywords	The title does not contain ‘gis’ or ‘geogrphic’ or ‘urban’.
834	Sabir MA., 2024	Excluded	Abstract lacks the keywords	Articles do not meet the criteria: at least one of "gis" or "Geographic Information system" must be present in the title or abstract, and "green" must be present in the abstract.
835	Sachit MS., 2024	Excluded	Title lacks the keywords	The title does not contain ‘gis’ or ‘geogrphic’ or ‘urban’.
836	Saddiqi MM., 2023	Excluded	Title lacks the keywords	The title does not contain ‘gis’ or ‘geogrphic’ or ‘urban’.
837	Saeed U., 2021	Excluded	Research object not UGI
838	Saeedi I., 2022	Excluded	Title lacks the keywords	The title does not contain ‘gis’ or ‘geogrphic’ or ‘urban’.
839	Sahu A., 2021	Excluded	Research object not UGI
840	Saiz-Rodríguez JA., 2021	Excluded	Key terms missing and inconsistent with our objectives	After downloading the PDF file of this literature, the term “urban green infrastructure” could not be found in the main text. Moreover, the primary research content of this literature is not entirely aligned with our research objectives.
841	Sajady M., 2020	Excluded	Title lacks the keywords	The title does not contain ‘gis’ or ‘geogrphic’ or ‘urban’.
842	Sakhniuk S., 2022	Excluded	Book section or conference proceedings
843	Sakhniuk S., 2023	Excluded	Book section or conference proceedings
844	Salata S., 2020	Excluded	Title lacks the keywords	The title does not contain ‘gis’ or ‘geogrphic’ or ‘urban’.
845	Salata S., 2022	Excluded	Research content unrelated to assessment
846	Saleem MS., 2020	Excluded	Abstract lacks the keywords	Articles do not meet the criteria: at least one of "gis" or "Geographic Information system" must be present in the title or abstract, and "green" must be present in the abstract.
847	Salehabadi AM., 2023	Excluded	Abstract lacks the keywords	Articles do not meet the criteria: at least one of "gis" or "Geographic Information system" must be present in the title or abstract, and "green" must be present in the abstract.
848	Salom-Carrasco J., 2024	Excluded	Research content unrelated to assessment
849	Sanches P., 2021	Excluded	Research object not UGI
850	Santos T., 2021	Excluded	Book section or conference proceedings
851	Saraiva M., 2023	Excluded	Research content unrelated to assessment
852	Sari NM., 2023	Excluded	Book section or conference proceedings
853	Sathyakumar V., 2020	Excluded	Abstract lacks the keywords	Articles do not meet the criteria: at least one of "gis" or "Geographic Information system" must be present in the title or abstract, and "green" must be present in the abstract.
854	Schilling KE., 2023	Excluded	Title lacks the keywords	The title does not contain ‘gis’ or ‘geogrphic’ or ‘urban’.
855	Schmeller D., 2023	Excluded	Abstract lacks the keywords	Articles do not meet the criteria: at least one of "gis" or "Geographic Information system" must be present in the title or abstract, and "green" must be present in the abstract.
856	Schneider AK., 2020	Excluded	Title lacks the keywords	The title does not contain ‘gis’ or ‘geogrphic’ or ‘urban’.
857	Schöpflin F., 2022	Excluded	Book section or conference proceedings
858	Schrammeijer EA., 2022	Excluded	Title lacks the keywords	The title does not contain ‘gis’ or ‘geogrphic’ or ‘urban’.
859	Schrammeijer EA., 2022	Excluded	Key terms missing and inconsistent with our objectives	After downloading the PDF file of this literature, the term “urban green infrastructure” could not be found in the main text. Moreover, the primary research content of this literature is not entirely aligned with our research objectives.
860	Schwarz-V.raumer HG., 2022	Excluded	Review Article
861	Schwarz-V.raumer HG., 2023	Excluded	Abstract lacks the keywords	Articles do not meet the criteria: at least one of "gis" or "Geographic Information system" must be present in the title or abstract, and "green" must be present in the abstract.
862	Scott DM., 2020	Excluded	Research object not UGI
863	Scuderi A., 2021	Excluded	Book section or conference proceedings
864	Sdoukopoulos A., 2021	Excluded	Book section or conference proceedings
865	Sebestyén V., 2024	Excluded	Title lacks the keywords	The title does not contain ‘gis’ or ‘geogrphic’ or ‘urban’.
866	Sehrawat S., 2024	Excluded	Title lacks the keywords	The title does not contain ‘gis’ or ‘geogrphic’ or ‘urban’.
867	Seifu S., 2021	Excluded	Key terms missing and inconsistent with our objectives	After downloading the PDF file of this literature, the term “urban green infrastructure” could not be found in the main text. Moreover, the primary research content of this literature is not entirely aligned with our research objectives.
868	Selvan SU., 2023	Excluded	Review Article
869	Semenzato P., 2023	Excluded	Key terms missing and inconsistent with our objectives	After downloading the PDF file of this literature, the term “urban green infrastructure” could not be found in the main text. Moreover, the primary research content of this literature is not entirely aligned with our research objectives.
870	Semerdzhieva L., 2021	Excluded	Research object not UGI
871	Sen SK., 2021	Excluded	Abstract lacks the keywords	Articles do not meet the criteria: at least one of "gis" or "Geographic Information system" must be present in the title or abstract, and "green" must be present in the abstract.
872	Senes G., 2021	Excluded	Title lacks the keywords	The title does not contain ‘gis’ or ‘geogrphic’ or ‘urban’.
873	Şenik B., 2021	Excluded	Title lacks the keywords	The title does not contain ‘gis’ or ‘geogrphic’ or ‘urban’.
874	Senol F., 2021	Excluded	Abstract lacks the keywords	Articles do not meet the criteria: at least one of "gis" or "Geographic Information system" must be present in the title or abstract, and "green" must be present in the abstract.
875	Senol F., 2023	Excluded	Abstract lacks the keywords	Articles do not meet the criteria: at least one of "gis" or "Geographic Information system" must be present in the title or abstract, and "green" must be present in the abstract.
876	Senol F., 2024	Excluded	Title lacks the keywords	The title does not contain ‘gis’ or ‘geogrphic’ or ‘urban’.
877	Sergeyeva A., 2021	Excluded	Abstract lacks the keywords	Articles do not meet the criteria: at least one of "gis" or "Geographic Information system" must be present in the title or abstract, and "green" must be present in the abstract.
878	Shao & Yan, 2021	Excluded	Retracted articles
879	Shao et al., 2021	Excluded	Full text not in English
880	Sharghi A., 2022	Excluded	Research object not UGI
881	Sharipjonova Z., 2022	Excluded	Book section or conference proceedings
882	Sharma J., 2023	Excluded	Book section or conference proceedings
883	Shen Y., 2023	Excluded	Book section or conference proceedings
884	Shi XX., 2023	Excluded	Abstract lacks the keywords	Articles do not meet the criteria: at least one of "gis" or "Geographic Information system" must be present in the title or abstract, and "green" must be present in the abstract.
885	Shin JC., 2020	Excluded	Review Article
886	Shojaeizadeh A., 2021	Excluded	Title lacks the keywords	The title does not contain ‘gis’ or ‘geogrphic’ or ‘urban’.
887	Shurupov N., 2023	Excluded	Full text not in English
888	Shuvo FK., 2021	Excluded	Title lacks the keywords	The title does not contain ‘gis’ or ‘geogrphic’ or ‘urban’.
889	Shwetha C., 2024	Excluded	Book section or conference proceedings
890	Siddique S., 2022	Excluded	Key terms missing and inconsistent with our objectives	After downloading the PDF file of this literature, the term “urban green infrastructure” could not be found in the main text. Moreover, the primary research content of this literature is not entirely aligned with our research objectives.
891	Sidiqui P., 2022	Excluded	Research object not UGI
892	Šiljeg A., 2023	Excluded	Research object not UGI
893	Siljeg S., 2020	Excluded	Book section or conference proceedings
894	Simion A., 2020	Excluded	Book section or conference proceedings
895	Simwanda M., 2021	Excluded	Research object not UGI
896	Singh B., 2022	Excluded	Abstract lacks the keywords	Articles do not meet the criteria: at least one of "gis" or "Geographic Information system" must be present in the title or abstract, and "green" must be present in the abstract.
897	Singh M., 2023	Excluded	Title lacks the keywords	The title does not contain ‘gis’ or ‘geogrphic’ or ‘urban’.
898	Sismanidis I., 2020	Excluded	Book section or conference proceedings
899	Sk S., 2023	Excluded	Book section or conference proceedings
900	Škreblin N., 2020	Excluded	Title lacks the keywords	The title does not contain ‘gis’ or ‘geogrphic’ or ‘urban’.
901	Slootweg M., 2023	Excluded	Abstract lacks the keywords	Articles do not meet the criteria: at least one of "gis" or "Geographic Information system" must be present in the title or abstract, and "green" must be present in the abstract.
902	Sobieraj J., 2023	Excluded	Research object not UGI
903	Sobrinho OM., 2023	Excluded	Title lacks the keywords	The title does not contain ‘gis’ or ‘geogrphic’ or ‘urban’.
904	Sogno P., 2022	Excluded	Title lacks the keywords	The title does not contain ‘gis’ or ‘geogrphic’ or ‘urban’.
905	Sohn W., 2020	Excluded	Title lacks the keywords	The title does not contain ‘gis’ or ‘geogrphic’ or ‘urban’.
906	Sokale IO., 2022	Excluded	Review Article
907	Sokolchuk K., 2023	Excluded	Book section or conference proceedings
908	Sokolenko U., 2023	Excluded	Book section or conference proceedings
909	Soltaninia S., 2024	Excluded	Abstract lacks the keywords	Articles do not meet the criteria: at least one of "gis" or "Geographic Information system" must be present in the title or abstract, and "green" must be present in the abstract.
910	Song K., 2022	Excluded	Abstract lacks the keywords	Articles do not meet the criteria: at least one of "gis" or "Geographic Information system" must be present in the title or abstract, and "green" must be present in the abstract.
911	Sörensen J., 2021	Excluded	Research object not UGI
912	Spina R., 2021	Excluded	Book section or conference proceedings
913	Spoelder M., 2023	Excluded	Title lacks the keywords	The title does not contain ‘gis’ or ‘geogrphic’ or ‘urban’.
914	Spotswood EN., 2021	Excluded	Title lacks the keywords	The title does not contain ‘gis’ or ‘geogrphic’ or ‘urban’.
915	Starczewski T., 2023	Excluded	Research object not UGI
916	Statuto D., 2021	Excluded	Book section or conference proceedings
917	Stefanidis S., 2022	Excluded	Abstract lacks the keywords	Articles do not meet the criteria: at least one of "gis" or "Geographic Information system" must be present in the title or abstract, and "green" must be present in the abstract.
918	Stenfors CUD., 2023	Excluded	Title lacks the keywords	The title does not contain ‘gis’ or ‘geogrphic’ or ‘urban’.
919	Stephan A., 2022	Excluded	Book section or conference proceedings
920	Stessens P., 2020	Excluded	Key terms missing and inconsistent with our objectives	After downloading the PDF file of this literature, the term “urban green infrastructure” could not be found in the main text. Moreover, the primary research content of this literature is not entirely aligned with our research objectives.
921	Stessens P., 2021	Excluded	Key terms missing and inconsistent with our objectives	After downloading the PDF file of this literature, the term “urban green infrastructure” could not be found in the main text. Moreover, the primary research content of this literature is not entirely aligned with our research objectives.
922	Stott D., 2024	Excluded	Review Article
923	Stromberg PM., 2021	Excluded	Key terms missing and inconsistent with our objectives	After downloading the PDF file of this literature, the term “urban green infrastructure” could not be found in the main text. Moreover, the primary research content of this literature is not entirely aligned with our research objectives.
924	Sturiale L., 2023	Excluded	Book section or conference proceedings
925	Sturiale L., 2023	Excluded	Key terms missing and inconsistent with our objectives	After downloading the PDF file of this literature, the term “urban green infrastructure” could not be found in the main text. Moreover, the primary research content of this literature is not entirely aligned with our research objectives.
926	Su YW., 2022	Excluded	Title lacks the keywords	The title does not contain ‘gis’ or ‘geogrphic’ or ‘urban’.
927	Subiza-Pérez M., 2023	Excluded	Title lacks the keywords	The title does not contain ‘gis’ or ‘geogrphic’ or ‘urban’.
928	Subiza-Pérez M., 2023	Excluded	Title lacks the keywords	The title does not contain ‘gis’ or ‘geogrphic’ or ‘urban’.
929	Sun Y., 2021	Excluded	Title lacks the keywords	The title does not contain ‘gis’ or ‘geogrphic’ or ‘urban’.
930	Sun Y., 2022	Excluded	Book section or conference proceedings
931	Sunarta IN., 2022	Excluded	Title lacks the keywords	The title does not contain ‘gis’ or ‘geogrphic’ or ‘urban’.
932	Susana OOM., 2023	Excluded	Abstract lacks the keywords	Articles do not meet the criteria: at least one of "gis" or "Geographic Information system" must be present in the title or abstract, and "green" must be present in the abstract.
933	Szopińska-Mularz M., 2023	Excluded	Research object not UGI
934	Tache AV., 2023	Excluded	Title lacks the keywords	The title does not contain ‘gis’ or ‘geogrphic’ or ‘urban’.
935	Tahiri AG., 2023	Excluded	Key terms missing and inconsistent with our objectives	After downloading the PDF file of this literature, the term “urban green infrastructure” could not be found in the main text. Moreover, the primary research content of this literature is not entirely aligned with our research objectives.
936	Tahroodi FM., 2022	Excluded	Abstract lacks the keywords	Articles do not meet the criteria: at least one of "gis" or "Geographic Information system" must be present in the title or abstract, and "green" must be present in the abstract.
937	Takyi E., 2023	Excluded	Research content unrelated to assessment
938	Tan CLY., 2021	Excluded	Research object not UGI
939	Tan XH., 2020	Excluded	Title lacks the keywords	The title does not contain ‘gis’ or ‘geogrphic’ or ‘urban’.
940	Tang et al., 2021	Excluded	Full text not in English
941	Tang S., 2023	Excluded	Title lacks the keywords	The title does not contain ‘gis’ or ‘geogrphic’ or ‘urban’.
942	Tang SJ., 2023	Excluded	Title lacks the keywords	The title does not contain ‘gis’ or ‘geogrphic’ or ‘urban’.
943	Tang Z., 2020	Excluded	Research object not UGI
944	Tang Z., 2021	Excluded	Book section or conference proceedings
945	Tani Y., 2023	Excluded	Title lacks the keywords	The title does not contain ‘gis’ or ‘geogrphic’ or ‘urban’.
946	Tao S., 2022	Excluded	Book section or conference proceedings
947	Tarkiainen L., 2021	Excluded	Research object not UGI
948	Tashiro A., 2020	Excluded	Title lacks the keywords	The title does not contain ‘gis’ or ‘geogrphic’ or ‘urban’.
949	Tătaru D., 2022	Excluded	Book section or conference proceedings
950	Taylor JR., 2021	Excluded	Title lacks the keywords	The title does not contain ‘gis’ or ‘geogrphic’ or ‘urban’.
951	Tcherkezova E., 2023	Excluded	Book section or conference proceedings
952	Teichmann M., 2024	Excluded	Title lacks the keywords	The title does not contain ‘gis’ or ‘geogrphic’ or ‘urban’.
953	Teimouri R., 2022	Excluded	Book section or conference proceedings
954	Teixeira A., 2023	Excluded	Title lacks the keywords	The title does not contain ‘gis’ or ‘geogrphic’ or ‘urban’.
955	Teixeira de Mello F., 2024	Excluded	Research object not UGI
956	Tella A., 2022	Excluded	Research object not UGI
957	Teo YH., 2022	Excluded	Research object not UGI
958	Thekkan AF., 2022	Excluded	Book section or conference proceedings
959	Thi Cat Tuong T., 2024	Excluded	Book section or conference proceedings
960	Thiruchelve SR., 2024	Excluded	Title lacks the keywords	The title does not contain ‘gis’ or ‘geogrphic’ or ‘urban’.
961	Tian DW., 2024	Excluded	Title lacks the keywords	The title does not contain ‘gis’ or ‘geogrphic’ or ‘urban’.
962	Tian L., 2023	Excluded	Research content unrelated to assessment
963	Tieges Z., 2020	Excluded	Abstract lacks the keywords	Articles do not meet the criteria: at least one of "gis" or "Geographic Information system" must be present in the title or abstract, and "green" must be present in the abstract.
964	Timmermans EJ., 2021	Excluded	Title lacks the keywords	The title does not contain ‘gis’ or ‘geogrphic’ or ‘urban’.
965	Toribio JMF., 2022	Excluded	Title lacks the keywords	The title does not contain ‘gis’ or ‘geogrphic’ or ‘urban’.
966	Torres MN., 2020	Excluded	Abstract lacks the keywords	Articles do not meet the criteria: at least one of "gis" or "Geographic Information system" must be present in the title or abstract, and "green" must be present in the abstract.
967	Torres MN., 2021	Excluded	Title lacks the keywords	The title does not contain ‘gis’ or ‘geogrphic’ or ‘urban’.
968	Traore M., 2021	Excluded	Title lacks the keywords	The title does not contain ‘gis’ or ‘geogrphic’ or ‘urban’.
969	Trovato MR., 2022	Excluded	Title lacks the keywords	The title does not contain ‘gis’ or ‘geogrphic’ or ‘urban’.
970	Türker HB., 2024	Excluded	Key terms missing and inconsistent with our objectives	After downloading the PDF file of this literature, the term “urban green infrastructure” could not be found in the main text. Moreover, the primary research content of this literature is not entirely aligned with our research objectives.
971	Twohig C., 2022	Excluded	Title lacks the keywords	The title does not contain ‘gis’ or ‘geogrphic’ or ‘urban’.
972	Ubani OJ., 2023	Excluded	Title lacks the keywords	The title does not contain ‘gis’ or ‘geogrphic’ or ‘urban’.
973	Ulimaz M., 2020	Excluded	Book section or conference proceedings
974	Upreti M., 2023	Excluded	Abstract lacks the keywords	Articles do not meet the criteria: at least one of "gis" or "Geographic Information system" must be present in the title or abstract, and "green" must be present in the abstract.
975	Urbina L., 2023	Excluded	Title lacks the keywords	The title does not contain ‘gis’ or ‘geogrphic’ or ‘urban’.
976	Urbis A., 2021	Excluded	Abstract lacks the keywords	Articles do not meet the criteria: at least one of "gis" or "Geographic Information system" must be present in the title or abstract, and "green" must be present in the abstract.
977	Ustaoglu E., 2020	Excluded	Title lacks the keywords	The title does not contain ‘gis’ or ‘geogrphic’ or ‘urban’.
978	Ustaoglu E., 2020	Excluded	Research object not UGI
979	Valente D., 2020	Excluded	Title lacks the keywords	The title does not contain ‘gis’ or ‘geogrphic’ or ‘urban’.
980	Van Den Bosch M., 2022	Excluded	Research object not UGI
981	van Oorschot J., 2021	Excluded	Abstract lacks the keywords	Articles do not meet the criteria: at least one of "gis" or "Geographic Information system" must be present in the title or abstract, and "green" must be present in the abstract.
982	Vannier C., 2020	Excluded	Abstract lacks the keywords	Articles do not meet the criteria: at least one of "gis" or "Geographic Information system" must be present in the title or abstract, and "green" must be present in the abstract.
983	Vasilevska L., 2022	Excluded	Key terms missing and inconsistent with our objectives	After downloading the PDF file of this literature, the term “urban green infrastructure” was not found in the Introduction, Methodology, Results, Discussion and Summary. Moreover, the primary research content of this literature is not entirely aligned with our research objectives.
984	Vasilieva EA., 2021	Excluded	Full text not in English
985	Vegaraju A., 2024	Excluded	Abstract lacks the keywords	Articles do not meet the criteria: at least one of "gis" or "Geographic Information system" must be present in the title or abstract, and "green" must be present in the abstract.
986	Velázquez Melero JC., 2023	Excluded	Title lacks the keywords	The title does not contain ‘gis’ or ‘geogrphic’ or ‘urban’.
987	Vîlcea C., 2020	Included
988	Villanueva CMS., 2024	Excluded	Book section or conference proceedings
989	Vinh NQ., 2020	Excluded	Book section or conference proceedings
990	Vinod Kumar TM., 2020	Excluded	Book section or conference proceedings
991	Volk R., 2022	Excluded	Review Article
992	Vos S., 2022	Excluded	Title lacks the keywords	The title does not contain ‘gis’ or ‘geogrphic’ or ‘urban’.
993	Waheeb S.A., 2023	Included
994	Walker BB., 2022	Excluded	Research object not UGI
995	Walker E., 2021	Excluded	Title lacks the keywords	The title does not contain ‘gis’ or ‘geogrphic’ or ‘urban’.
996	Walter M., 2023	Excluded	Abstract lacks the keywords	Articles do not meet the criteria: at least one of "gis" or "Geographic Information system" must be present in the title or abstract, and "green" must be present in the abstract.
997	Wang B., 2023	Excluded	Title lacks the keywords	The title does not contain ‘gis’ or ‘geogrphic’ or ‘urban’.
998	Wang et al., 2022	Excluded	Retracted articles
999	Wang F., 2020	Excluded	Book section or conference proceedings
1000	Wang F., 2023	Excluded	Book section or conference proceedings
1001	Wang L., 2022	Excluded	Research content unrelated to assessment
1002	Wang RC., 2020	Excluded	Title lacks the keywords	The title does not contain ‘gis’ or ‘geogrphic’ or ‘urban’.
1003	Wang S., 2021	Excluded	Title lacks the keywords	The title does not contain ‘gis’ or ‘geogrphic’ or ‘urban’.
1004	Wang S., 2021	Excluded	Title lacks the keywords	The title does not contain ‘gis’ or ‘geogrphic’ or ‘urban’.
1005	Wang S., 2022	Excluded	Book section or conference proceedings
1006	Wang SQ., 2021	Excluded	Abstract lacks the keywords	Articles do not meet the criteria: at least one of "gis" or "Geographic Information system" must be present in the title or abstract, and "green" must be present in the abstract.
1007	Wang W., 2022	Excluded	Book section or conference proceedings
1008	Wang WW., 2022	Excluded	Research object not UGI
1009	Wang X., 2021	Excluded	Title lacks the keywords	The title does not contain ‘gis’ or ‘geogrphic’ or ‘urban’.
1010	Wang Y., 2021	Excluded	Book section or conference proceedings
1011	Wang ZB., 2023	Excluded	Research content unrelated to assessment
1012	Wang ZF., 2021	Excluded	Title lacks the keywords	The title does not contain ‘gis’ or ‘geogrphic’ or ‘urban’.
1013	Wang ZH., 2024	Excluded	Inconsistent with our objectives	After downloading the PDF file of the paper and reading through it, it can be concluded that the primary focus of this study is not to assess the existing urban green infrastructure.
1014	Wang ZY., 2020	Excluded	Abstract lacks the keywords	Articles do not meet the criteria: at least one of "gis" or "Geographic Information system" must be present in the title or abstract, and "green" must be present in the abstract.
1015	Wanghe K.Y., 2020	Included
1016	Wdowicka M., 2024	Excluded	Title lacks the keywords	The title does not contain ‘gis’ or ‘geogrphic’ or ‘urban’.
1017	Weber R., 2023	Excluded	Key terms missing and inconsistent with our objectives	After downloading the PDF file of this literature, the term “urban green infrastructure” could not be found in the main text. Moreover, the primary research content of this literature is not entirely aligned with our research objectives.
1018	Wei L., 2023	Excluded	Title lacks the keywords	The title does not contain ‘gis’ or ‘geogrphic’ or ‘urban’.
1019	Weigand M., 2023	Excluded	Title lacks the keywords	The title does not contain ‘gis’ or ‘geogrphic’ or ‘urban’.
1020	Wen C., 2022	Excluded	Abstract lacks the keywords	Articles do not meet the criteria: at least one of "gis" or "Geographic Information system" must be present in the title or abstract, and "green" must be present in the abstract.
1021	Wendelboe-Nelson C., 2024	Excluded	Research object not UGI
1022	Wickramathilaka N., 2022	Excluded	Book section or conference proceedings
1023	Wilczyńska A., 2023	Excluded	Title lacks the keywords	The title does not contain ‘gis’ or ‘geogrphic’ or ‘urban’.
1024	Wirtz Z., 2021	Excluded	Research object not UGI
1025	Woldesemayat EM., 2021	Excluded	Key terms missing and inconsistent with our objectives	After downloading the PDF file of this literature, the term “urban green infrastructure” was not found in the Result and Discussion. Moreover, the primary research content of this literature is not entirely aligned with our research objectives.
1026	Wu B., 2021	Excluded	Abstract lacks the keywords	Articles do not meet the criteria: at least one of "gis" or "Geographic Information system" must be present in the title or abstract, and "green" must be present in the abstract.
1027	Wu et al., 2023	Excluded	Full text not in English
1028	Wu PI., 2021	Excluded	Title lacks the keywords	The title does not contain ‘gis’ or ‘geogrphic’ or ‘urban’.
1029	Wu W., 2021	Excluded	Abstract lacks the keywords	Articles do not meet the criteria: at least one of "gis" or "Geographic Information system" must be present in the title or abstract, and "green" must be present in the abstract.
1030	Wu W., 2021	Excluded	Key terms missing and inconsistent with our objectives	After downloading the PDF file of this literature, the term “urban green infrastructure” could not be found in the main text. Moreover, the primary research content of this literature is not entirely aligned with our research objectives.
1031	Wu W., 2022	Excluded	Title lacks the keywords	The title does not contain ‘gis’ or ‘geogrphic’ or ‘urban’.
1032	Wu YT., 2021	Excluded	Title lacks the keywords	The title does not contain ‘gis’ or ‘geogrphic’ or ‘urban’.
1033	Wu YZ., 2020	Excluded	Title lacks the keywords	The title does not contain ‘gis’ or ‘geogrphic’ or ‘urban’.
1034	Wuit Yee Kyaw H., 2023	Excluded	Abstract lacks the keywords	Articles do not meet the criteria: at least one of "gis" or "Geographic Information system" must be present in the title or abstract, and "green" must be present in the abstract.
1035	Wysmułek J., 2020	Excluded	Title lacks the keywords	The title does not contain ‘gis’ or ‘geogrphic’ or ‘urban’.
1036	Xia HC., 2024	Excluded	Title lacks the keywords	The title does not contain ‘gis’ or ‘geogrphic’ or ‘urban’.
1037	Xie MK., 2024	Excluded	Title lacks the keywords	The title does not contain ‘gis’ or ‘geogrphic’ or ‘urban’.
1038	Xing L., 2020	Excluded	Title lacks the keywords	The title does not contain ‘gis’ or ‘geogrphic’ or ‘urban’.
1039	Xiong L., 2023	Excluded	Title lacks the keywords	The title does not contain ‘gis’ or ‘geogrphic’ or ‘urban’.
1040	Xu N., 2020	Included
1041	Xu N., 2024	Excluded	Abstract lacks the keywords	Articles do not meet the criteria: at least one of "gis" or "Geographic Information system" must be present in the title or abstract, and "green" must be present in the abstract.
1042	Xu Q., 2022	Excluded	Title lacks the keywords	The title does not contain ‘gis’ or ‘geogrphic’ or ‘urban’.
1043	Xue JF., 2022	Excluded	Title lacks the keywords	The title does not contain ‘gis’ or ‘geogrphic’ or ‘urban’.
1044	Yaagoubi R., 2021	Excluded	Abstract lacks the keywords	Articles do not meet the criteria: at least one of "gis" or "Geographic Information system" must be present in the title or abstract, and "green" must be present in the abstract.
1045	Yadav A., 2024	Excluded	Research object not UGI
1046	Yan S., 2021	Excluded	Research content unrelated to assessment
1047	Yang B., 2020	Excluded	Key terms missing and inconsistent with our objectives	After downloading the PDF file of this literature, the term “urban green infrastructure” could not be found in the main text. Moreover, the primary research content of this literature is not entirely aligned with our research objectives.
1048	Yang et al., 2020	Excluded	Full text not in English
1049	Yang J.P., 2024	Included
1050	Yang L., 2023	Excluded	Title lacks the keywords	The title does not contain ‘gis’ or ‘geogrphic’ or ‘urban’.
1051	Yang M., 2022	Excluded	Title lacks the keywords	The title does not contain ‘gis’ or ‘geogrphic’ or ‘urban’.
1052	Yang Y., 2020	Excluded	Title lacks the keywords	The title does not contain ‘gis’ or ‘geogrphic’ or ‘urban’.
1053	Yang Y., 2023	Excluded	Title lacks the keywords	The title does not contain ‘gis’ or ‘geogrphic’ or ‘urban’.
1054	Yang ZQ., 2021	Excluded	Abstract lacks the keywords	Articles do not meet the criteria: at least one of "gis" or "Geographic Information system" must be present in the title or abstract, and "green" must be present in the abstract.
1055	Yao Y., 2022	Excluded	Abstract lacks the keywords	Articles do not meet the criteria: at least one of "gis" or "Geographic Information system" must be present in the title or abstract, and "green" must be present in the abstract.
1056	Ye Y., 2021	Excluded	Research object not UGI
1057	Yeo OTS., 2022	Excluded	Title lacks the keywords	The title does not contain ‘gis’ or ‘geogrphic’ or ‘urban’.
1058	Yi L., 2024	Excluded	Title lacks the keywords	The title does not contain ‘gis’ or ‘geogrphic’ or ‘urban’.
1059	Yildiz ND., 2024	Excluded	Abstract lacks the keywords	Articles do not meet the criteria: at least one of "gis" or "Geographic Information system" must be present in the title or abstract, and "green" must be present in the abstract.
1060	Yin YT., 2023	Excluded	Research content unrelated to assessment
1061	Ying Y., 2023	Excluded	Review Article
1062	You N., 2023	Excluded	Research object not UGI
1063	Young NN., 2023	Excluded	Abstract lacks the keywords	Articles do not meet the criteria: at least one of "gis" or "Geographic Information system" must be present in the title or abstract, and "green" must be present in the abstract.
1064	Yu A., 2021	Excluded	Title lacks the keywords	The title does not contain ‘gis’ or ‘geogrphic’ or ‘urban’.
1065	Yu et al., 2020	Excluded	Full text not in English
1066	Yu M., 2021	Excluded	Title lacks the keywords	The title does not contain ‘gis’ or ‘geogrphic’ or ‘urban’.
1067	Yu Q., 2023	Excluded	Book section or conference proceedings
1068	Yu Q., 2023	Excluded	Book section or conference proceedings
1069	Yu QY., 2020	Excluded	Abstract lacks the keywords	Articles do not meet the criteria: at least one of "gis" or "Geographic Information system" must be present in the title or abstract, and "green" must be present in the abstract.
1070	Yu S., 2022	Excluded	Research object not UGI
1071	Yu TF., 2023	Excluded	Research object not UGI
1072	Zaki SA., 2020	Excluded	Research object not UGI
1073	Zaldo-Aubanell Q., 2021	Excluded	Title lacks the keywords	The title does not contain ‘gis’ or ‘geogrphic’ or ‘urban’.
1074	Zaman-ul-Haq M., 2022	Excluded	Review Article
1075	Zandi I., 2024	Excluded	Research object not UGI
1076	Zeng et al., 2023	Excluded	Full text not in English
1077	Zeng FF., 2021	Excluded	Title lacks the keywords	The title does not contain ‘gis’ or ‘geogrphic’ or ‘urban’.
1078	Zepp H., 2023	Excluded	Key terms missing and inconsistent with our objectives	After downloading the PDF file of this literature, the term “urban green infrastructure” was not found in the Introduction, Materials and Methods, Results, Discussion and Conclusions. Moreover, the primary research content of this literature is not entirely aligned with our research objectives.
1079	Zhang B., 2022	Excluded	Title lacks the keywords	The title does not contain ‘gis’ or ‘geogrphic’ or ‘urban’.
1080	Zhang B., 2024	Excluded	Title lacks the keywords	The title does not contain ‘gis’ or ‘geogrphic’ or ‘urban’.
1081	Zhang DH., 2023	Excluded	Abstract lacks the keywords	Articles do not meet the criteria: at least one of "gis" or "Geographic Information system" must be present in the title or abstract, and "green" must be present in the abstract.
1082	Zhang et al., 2020	Excluded	Full text not in English
1083	Zhang J., 2024	Excluded	Research content unrelated to assessment
1084	Zhang JF., 2023	Excluded	Key terms missing and inconsistent with our objectives	After downloading the PDF file of this literature, the term “urban green infrastructure” could not be found in the main text. Moreover, the primary research content of this literature is not entirely aligned with our research objectives.
1085	Zhang KL., 2022	Excluded	Abstract lacks the keywords	Articles do not meet the criteria: at least one of "gis" or "Geographic Information system" must be present in the title or abstract, and "green" must be present in the abstract.
1086	Zhang LL., 2022	Excluded	Title lacks the keywords	The title does not contain ‘gis’ or ‘geogrphic’ or ‘urban’.
1087	Zhang LQ., 2021	Excluded	Research content unrelated to assessment
1088	Zhang LQ., 2022	Excluded	Research content unrelated to assessment
1089	Zhang P., 2020	Excluded	Title lacks the keywords	The title does not contain ‘gis’ or ‘geogrphic’ or ‘urban’.
1090	Zhang R., 2022	Excluded	Title lacks the keywords	The title does not contain ‘gis’ or ‘geogrphic’ or ‘urban’.
1091	Zhang RY., 2023	Excluded	Key terms missing and inconsistent with our objectives	After downloading the PDF file of this literature, the term “urban green infrastructure” could not be found in the main text. Moreover, the primary research content of this literature is not entirely aligned with our research objectives.
1092	Zhang T., 2022	Excluded	Title lacks the keywords	The title does not contain ‘gis’ or ‘geogrphic’ or ‘urban’.
1093	Zhang T.T., 2024	Included
1094	Zhang WP., 2022	Excluded	Research content unrelated to assessment
1095	Zhang XD., 2022	Excluded	Research object not UGI
1096	Zhang XL., 2022	Excluded	Title lacks the keywords	The title does not contain ‘gis’ or ‘geogrphic’ or ‘urban’.
1097	Zhang XY., 2021	Excluded	Abstract lacks the keywords	Articles do not meet the criteria: at least one of "gis" or "Geographic Information system" must be present in the title or abstract, and "green" must be present in the abstract.
1098	Zhang XY., 2023	Excluded	Research object not UGI
1099	Zhang Y., 2020	Excluded	Title lacks the keywords	The title does not contain ‘gis’ or ‘geogrphic’ or ‘urban’.
1100	Zhang Y., 2022	Excluded	Key terms missing and inconsistent with our objectives	After downloading the PDF file of this literature, the term “urban green infrastructure” could not be found in the main text. Moreover, the primary research content of this literature is not entirely aligned with our research objectives.
1101	Zhang Z., 2023	Excluded	Title lacks the keywords	The title does not contain ‘gis’ or ‘geogrphic’ or ‘urban’.
1102	Zhao et al., 2022	Excluded	Full text not in English
1103	Zhao et al., 2022	Excluded	Full text not in English
1104	Zhao HB., 2022	Excluded	Title lacks the keywords	The title does not contain ‘gis’ or ‘geogrphic’ or ‘urban’.
1105	Zhao HX., 2022	Excluded	Research content unrelated to assessment
1106	Zhao J., 2021	Excluded	Research content unrelated to assessment
1107	Zhao L., 2022	Excluded	Title lacks the keywords	The title does not contain ‘gis’ or ‘geogrphic’ or ‘urban’.
1108	Zhao Q., 2023	Excluded	Book section or conference proceedings
1109	Zheng H., 2022	Excluded	Title lacks the keywords	The title does not contain ‘gis’ or ‘geogrphic’ or ‘urban’.
1110	Zheng JH., 2023	Excluded	Abstract lacks the keywords	Articles do not meet the criteria: at least one of "gis" or "Geographic Information system" must be present in the title or abstract, and "green" must be present in the abstract.
1111	Zheng Y., 2023	Excluded	Abstract lacks the keywords	Articles do not meet the criteria: at least one of "gis" or "Geographic Information system" must be present in the title or abstract, and "green" must be present in the abstract.
1112	Zheng Y., 2023	Excluded	Book section or conference proceedings
1113	Zheng YC., 2024	Excluded	Key terms missing and inconsistent with our objectives	After downloading the PDF file of this literature, the term “urban green infrastructure” could not be found in the main text. Moreover, the primary research content of this literature is not entirely aligned with our research objectives.
1114	Zheng YF., 2024	Excluded	Title lacks the keywords	The title does not contain ‘gis’ or ‘geogrphic’ or ‘urban’.
1115	Zhong JL., 2020	Excluded	Research content unrelated to assessment
1116	Zhou CH., 2020	Excluded	Research object not UGI
1117	Zhou CH., 2021	Excluded	Title lacks the keywords	The title does not contain ‘gis’ or ‘geogrphic’ or ‘urban’.
1118	Zhou DM., 2022	Excluded	Full text not in English
1119	Zhou KH., 2021	Excluded	Abstract lacks the keywords	Articles do not meet the criteria: at least one of "gis" or "Geographic Information system" must be present in the title or abstract, and "green" must be present in the abstract.
1120	Zhou Q., 2022	Excluded	Research content unrelated to assessment
1121	Zhou QQ., 2022	Excluded	Abstract lacks the keywords	Articles do not meet the criteria: at least one of "gis" or "Geographic Information system" must be present in the title or abstract, and "green" must be present in the abstract.
1122	Zhou X., 2024	Excluded	Book section or conference proceedings
1123	Zhu H., 2023	Excluded	Research object not UGI
1124	Zhu K., 2023	Excluded	Title lacks the keywords	The title does not contain ‘gis’ or ‘geogrphic’ or ‘urban’.
1125	Zhu S., 2021	Excluded	Abstract lacks the keywords	Articles do not meet the criteria: at least one of "gis" or "Geographic Information system" must be present in the title or abstract, and "green" must be present in the abstract.
1126	Zhu Y., 2023	Excluded	Title lacks the keywords	The title does not contain ‘gis’ or ‘geogrphic’ or ‘urban’.
1127	Zhu YY., 2024	Excluded	Abstract lacks the keywords	Articles do not meet the criteria: at least one of "gis" or "Geographic Information system" must be present in the title or abstract, and "green" must be present in the abstract.
1128	Zhuk V., 2020	Excluded	Title lacks the keywords	The title does not contain ‘gis’ or ‘geogrphic’ or ‘urban’.
1129	Zhukova M., 2021	Excluded	Book section or conference proceedings
1130	Zięba-Kulawik K., 2021	Excluded	Research object not UGI
1131	Zong W., 2024	Excluded	Research object not UGI
1132	Zuo J., 2022	Excluded	Key terms missing and inconsistent with our objectives	After downloading the PDF file of this literature, the term “urban green infrastructure” could not be found in the main text. Moreover, the primary research content of this literature is not entirely aligned with our research objectives.
1133	Zwierzchowska I., 2021	Excluded	Title lacks the keywords	The title does not contain ‘gis’ or ‘geogrphic’ or ‘urban’.
1134	Zwierzchowska I., 2021	Excluded	Title lacks the keywords	The title does not contain ‘gis’ or ‘geogrphic’ or ‘urban’.
1135	Zysk E., 2020	Excluded	Title lacks the keywords	The title does not contain ‘gis’ or ‘geogrphic’ or ‘urban’.
1136	Zysk E., 2020	Excluded	Abstract lacks the keywords	Articles do not meet the criteria: at least one of "gis" or "Geographic Information system" must be present in the title or abstract, and "green" must be present in the abstract.
1137	*The Author is not be found	Excluded	Title lacks the keywords	The title does not contain ‘gis’ or ‘geogrphic’ or ‘urban’.
1138	*The Author is not be found	Excluded	Book section or conference proceedings
1139	*The Author is not be found	Excluded	Book section or conference proceedings
1140	*The Author is not be found	Excluded	Title lacks the keywords	The title does not contain ‘gis’ or ‘geogrphic’ or ‘urban’.
1141	*The Author is not be found	Excluded	Title lacks the keywords	The title does not contain ‘gis’ or ‘geogrphic’ or ‘urban’.
