# Supplementary material for: Data and methods for assessing urban green infrastructure using GIS: A systematic review
Source: PLoS One. 2025 Jun 11;20(6):e0324906. doi: 10.1371/journal.pone.0324906 (PMC12157867; doi:10.1371/journal.pone.0324906)
Supplement: S4 Table — (XLSX) [file pone.0324906.s004.xlsx]

## Sheet: Sample quality assessment
No.	Title of Study	Reference	QA1	QA2	QA3	QA4	Score
1	A GIS ASSESSMENT OF THE GREEN SPACE PERCENTAGE IN A BIG INDUSTRIAL CITY (DNIPRO, UKRAINE)	http://doi.org/10.2478/eko-2023-0011	1	1	1	0.5	3.5
2	A GIS-based analysis of the urban green space accessibility in Craiova city, Romania	https://doi.org/10.1080/00167223.2020.1766365	1	0.5	1	1	3.5
3	Accurate Suitability Evaluation of Large-Scale Roof Greening Based on RS and GIS Methods	http://doi.org/10.3390/su12114375	1	1	0.5	1	3.5
4	Analysis and Optimized Location Selection of Comprehensive Green Space Supply in the Central Urban Area of Hefei Based on GIS	https://doi.org/10.3390/buildings13112731	1	0.5	0.5	1	3
5	Assessing carbon storage and sequestration benefits of urban greening in Nador City, Morocco, utilizing GIS and the InVEST model	https://doi.org/10.1016/j.sftr.2024.100171	0.5	0.5	0.5	1	2.5
6	Assessing Green Infrastructures Using GIS and the Multi-Criteria Decision-Making Method: The Case of the Al Baha Region (Saudi Arabia)	https://doi.org/10.3390/f13122013	1	0.5	0.5	1	3
7	Enhancing Sustainable Urban Planning through GIS and Multiple-Criteria Decision Analysis: A Case Study of Green Space Infrastructure in Taif Province, Saudi Arabia	https://doi.org/10.3390/w15173031	1	0.5	0.5	0.5	2.5
8	Establishment of a Geographic Information System-Based Algorithm to Analyze Suitable Locations for Green Roofs and Roadside Trees	https://doi.org/10.3390/app11167368	1	1	1	0.5	3.5
9	Evaluate of Green space (Parks) in Duhok city by use Image satellite, Google earth, GIS, (NDVI), and Field survey Techniques	https://doi.org/10.36077/kjas/2023/v15i1.10305	0.5	1	0.5	1	3
10	Evaluation of urban green space per capita with new remote sensing and geographic information system techniques and the importance of urban green space during the COVID‑19 pandemic	https://doi.org/10.1007/s10661-022-10298-z	1	0.5	1	1	3.5
11	Geographic information system based combined compromise solution (CoCoSo) method for exploring the spatial justice of accessing urban green spaces, a comparative study of district 22 of Tehran	https://doi.org/10.1016/j.ecolind.2022.109455	1	0.5	0.5	1	3
12	GIS Modeling of Green Infrastructure of Mediterranean Cities for the Management of Urbanized Ecosystems	https://10.1134/S2079096121020116	1	0.5	1	0.5	3
13	GIS-Based Multi-Criteria Analysis for Selecting Suitable Areas for Urban Green Spaces in Abomey-Calavi District, Southern Benin	https://doi.org/10.3390/land12081553	1	0.5	1	0.5	3
14	Gravity model toolbox: An automated and open source ArcGIS tool to build and prioritize ecological corridors in urban landscapes	https://doi.org/10.1016/j.gecco.2020.e01012	1	1	1	0.5	3.5
15	Green infrastructure design using GIS and spatial analysis: a proposal for the Henares Corridor (Madrid-Guadalajara, Spain)	https://doi.org/10.1080/01426397.2019.1569221	1	1	1	1	4
16	Green roof ecosystem services in various urban development types: A case study in Graz, Austria	https://doi.org/10.1016/j.ufug.2021.127167	1	0.5	1	0.5	3
17	Research on optimization strategies for urban park green space planning in Nanjing based on GIS from the perspectives of network analysis and Thiessen polygon theory	https://doi.org/10.1142/S012918312441002X	1	0.5	1	1	3.5
18	Suitable site selection for urban green space development using geographic information system and remote sensing based on multi criterion analysis	https://doi.org/10.22034/IJHCUM.2021.01.08	1	0.5	1	0.5	3
19	Urban Green Space Planning Based on Remote Sensing and Geographic Information Systems	https://doi.org/10.3390/rs14174213	0.5	1	1	1	3.5
20	Visual assessment of historic landmarks based on GIS and survey: a study of view and viewing of Tiger Hill in Suzhou, China	https://doi.org/10.1080/13467581.2023.2257268	0.5	0.5	1	1	3
QA1 Were the objectives and the research questions clearly specified?
Criterion1 Fully matched： The objectives and research questions were explicitly stated.
Criterion2 Partially matched： The goals of the paper and its research questions were sufficiently clear but could be improved.
Criterion3 Not matched： No objectives were stated if the research questions were hard to determine, or if they didn’t relate to the research being carried out.
QA2 Did the article state the name, version and developer of the GIS?
Criterion1 Full match： The name, version and developer of the GIS are clearly stated.
Criterion2 Partially matched： The name of the GIS is stated, but the version and developer of the GIS are not detailed.
Criterion3 Does not match： The name, version and developer of the GIS are not specified.
QA3 Was the research process transparent and reproducible?
Criterion1 Fully matched： The paper specified the methodology and the technologies used as well as the data gathered.
Criterion2 Partially matched： Minor details were lacking (for example, a dataset is not readily available).
Criterion3 Not matched： It was impossible to restore the sequence of actions or if other critical details (such as an algorithm or technologies used) were missing.
QA4 Did the article provide an empirical assessment of UGI and propose an optimisation plan based on the results?
Criterion1 Fully matched： The UGI is evaluated and an optimisation solution for the UGI is clearly proposed based on the evaluation results.
Criterion2 Partially matched： UGI is evaluated but no optimisation solution is proposed.
Criterion3 Not matched: Neither an empirical assessment of UGI was conducted nor an optimisation solution was proposed.
Note:
We assigned a score of 1 to papers that fully met the criteria, 0.5 to those that partially met the criteria, and 0 to those that did not meet the criteria at all.
